# Supplementary material for: Machine learning for a combined electroencephalographic anesthesia index to detect awareness under anesthesia
Source: PLoS One. 2020 Aug 26;15(8):e0238249. doi: 10.1371/journal.pone.0238249 (PMC7449480; doi:10.1371/journal.pone.0238249)
Supplement: S1 Data — (TXT) [file pone.0238249.s001.txt]

Studie	Case Nr.	Raw File Name	Label	DS	Samples	ApEn0_30.parameter.txt	ApEn0_30_A1.parameter.txt	ApEn0_30_A2.parameter.txt	ApEn0_30_A3.parameter.txt	ApEn0_49_A1.parameter.txt	ApEn0_49_A2.parameter.txt	ApEn0_49_A3.parameter.txt	ApEn0_90_A1.parameter.txt	ApEn0_90_A2.parameter.txt	ApEn0_90_A3.parameter.txt	ATrous_db3_5_zpd_D1_sig_24to120_MaxAbsAmp.parameter.txt	ATrous_db3_5_zpd_D3_136.parameter.txt	ATrous_db3_5_zpd_D3_24.parameter.txt	ATrous_db3_5_zpd_D3_32.parameter.txt	ATrous_db3_5_zpd_D3_34.parameter.txt	ATrous_db3_5_zpd_D3_35.parameter.txt	ATrous_db3_5_zpd_D3_36.parameter.txt	ATrous_db3_5_zpd_D3_37.parameter.txt	ATrous_db3_5_zpd_D3_38.parameter.txt	ATrous_db3_5_zpd_D3_39.parameter.txt	ATrous_db3_5_zpd_D3_40.parameter.txt	ATrous_db3_5_zpd_D3_88.parameter.txt	ATrous_db3_5_zpd_D3_SelWKs_Energie.parameter.txt	ATrous_db3_5_zpd_D3_sig_24to120_MaxAbsAmp.parameter.txt	ATrous_db3_5_zpd_D3_WKs_31to131_Energie.parameter.txt	ATrous_db3_5_zpd_D4_46.parameter.txt	ATrous_db3_5_zpd_D4_47.parameter.txt	ATrous_db3_5_zpd_D4_48.parameter.txt	ATrous_db3_5_zpd_D4_55.parameter.txt	ATrous_db3_5_zpd_D4_56.parameter.txt	ATrous_db3_5_zpd_D4_57.parameter.txt	ATrous_db3_5_zpd_D4_58.parameter.txt	ATrous_db3_5_zpd_D4_64.parameter.txt	ATrous_db3_5_zpd_D4_66.parameter.txt	ATrous_db3_5_zpd_D4_80.parameter.txt	ATrous_db3_5_zpd_D4_96.parameter.txt	ATrous_db3_5_zpd_D4_Koeffs_Deriv2Var.parameter.txt	ATrous_db3_5_zpd_D4_SelWKs_Energie.parameter.txt	ATrous_db3_5_zpd_D4_WKs_39to164_Energie.parameter.txt	ATrous_db3_5_zpd_D4KoeffsLocalMax1_Ampl.parameter.txt	ATrous_db3_5_zpd_D4KoeffsLocalMax1_Latenz.parameter.txt	ATrous_db3_5_zpd_D4KoeffsLocalMax2_Ampl.parameter.txt	ATrous_db3_5_zpd_D4KoeffsLocalMax2_Latenz.parameter.txt	ATrous_db3_5_zpd_D4KoeffsLocalMax3_Ampl.parameter.txt
POM-AEP	2	0108221a.korr.raw	wach (vor LOC1)	230	1999	-1	0.609002	-1	-1	0.673228	-1	-1	0.755122	-1	-1	0.7931	1.251027	-0.137576	-0.859461	-0.278235	0.321139	-0.051447	-0.774876	-1.468408	-1.58599	-0.932954	-0.639285	9.056969	0.400754	36.481117	1.239809	1.355024	1.703071	-1.440615	-2.029232	-2.608783	-2.766148	-0.149868	1.153912	-0.272853	0.302652	5790987776	28.444168	133.412109	1.355024	47	2.086832	71	0.284319
POM-AEP	2	0108221a.korr.raw	sediert (LOC1 +15 DS)	263	999	-1	0.667452	0.667452	-1	0.689906	0.689906	-1	0.710422	0.710422	-1	0.336392	0.035736	0.26219	-0.253598	-0.815818	-0.846303	-0.761969	-0.433783	-0.129456	0.283419	0.62417	0.104296	2.782434	0.252887	11.760918	1.042908	0.67571	0.281017	-2.029954	-1.961284	-1.820087	-1.597403	0.314116	0.869881	-0.334256	-0.034034	2142456576	16.42322	89.50914	1.433723	42	1.612197	71	0.250401
POM-AEP	2	0108221a.korr.raw	sediert (vor ROC1)	363	999	-1	0.663456	0.663456	-1	0.680207	0.680207	-1	0.690422	0.690422	-1	0.126465	0.095233	0.822789	0.098878	-0.188039	-0.377022	-0.473701	-0.550489	-0.54278	-0.442647	-0.27966	-0.17338	1.999579	0.113761	5.504696	1.031265	0.956614	0.820505	-1.340113	-1.529603	-1.629328	-1.623074	0.378674	1.029435	-0.927098	0.778822	1475344128	14.745718	61.415737	1.053702	45	1.530805	70	0.82272
POM-AEP	2	0108221a.korr.raw	wach (ROC1 +15 DS)	395	1999	-1	0.696641	0.696641	-1	0.734393	0.734393	-1	0.737057	0.737057	-1	0.135705	0.047375	0.294205	0.425348	-0.072851	-0.299991	-0.453196	-0.495578	-0.342515	-0.145686	0.137204	0.016182	0.973637	0.141343	7.066796	-0.176488	-0.217887	-0.213978	-0.657407	-0.603983	-0.498068	-0.33572	0.894497	0.938485	-1.153803	0.760865	1986386432	4.873224	35.631359	0.082865	37	0.926377	67	1.124211
POM-AEP	2	0108221a.korr.raw	wach (vor LOC2)	415	1999	-1	0.691384	0.691384	-1	0.696187	0.696187	-1	0.700793	0.700793	-1	0.122586	0.127958	0.687462	0.116516	-0.250181	-0.455564	-0.539273	-0.599292	-0.508703	-0.31982	-0.10134	-0.173774	1.82418	0.092813	5.116837	0.814811	0.599671	0.394611	-1.757695	-1.852025	-1.849671	-1.706433	0.901933	1.598831	-1.056653	0.69997	1538575872	19.008142	77.138962	1.116089	43	1.83193	69	0.678108
POM-AEP	2	0108221a.korr.raw	sediert (LOC2 +15)	448	999	-1	0.633434	0.633434	-1	0.645623	0.645623	-1	0.644955	0.644955	-1	0.089372	0.136318	0.709499	0.085637	-0.035037	-0.175511	-0.251315	-0.266997	-0.266576	-0.165482	-0.064622	0.102101	0.808831	0.142237	2.320445	0.287378	-0.012521	-0.277341	-1.527231	-1.488241	-1.359879	-1.145293	0.969416	1.314924	-0.312138	-0.214014	388579360	10.679947	66.136208	1.052649	41	1.337228	69	0.586102
POM-AEP	2	0108221b.korr.raw	sediert (vor ROC2)	4690	1999	-1	0.650788	0.650788	-1	0.792942	0.792942	-1	0.951648	0.951648	-1	0.563569	-0.748331	-4.930412	-1.452329	-4.004344	-2.701923	-0.419671	1.216723	1.093159	-0.430589	-2.703521	-0.423815	60.838974	1.176458	336.07251	4.024222	6.125734	7.637376	0.872366	-1.52824	-3.654587	-5.68764	-7.269543	-4.165246	2.864337	1.694868	58288775168	242.122818	1848.689819	8.315602	49	4.271641	76	1.195123
POM-AEP	2	0108221b.korr.raw	wach (ROC2 +15 DS)	4723	999	-1	0.619706	-1	-1	0.779151	-1	-1	0.905157	-1	-1	0.662357	-0.688312	-2.455709	-2.959415	-4.711191	-1.449899	2.722159	5.804848	6.027558	3.431154	-0.665236	1.038541	130.291733	2.114484	731.67749	0.631326	1.693951	2.914474	6.081619	4.628163	2.616605	0.332355	-8.433666	-4.677855	-1.141762	-4.349002	1.15E+11	190.351746	1428.699585	6.066949	52	1.535773	73	6.072082
POM-AEP	3	0108281a.korr.raw	wach (vor LOC1)	1073	999	-1	-1	-1	-1	-1	-1	-1	-1	-1	-1	0.282705	0.209758	-1.399321	-0.763513	-1.815187	-1.438079	-0.84015	-0.510437	-0.426885	-0.377444	-0.396164	-0.121652	9.410862	0.271039	31.761042	1.481311	1.997104	2.289779	-1.840741	-2.319247	-2.626887	-2.689221	0.459861	1.7445	-2.084968	1.030175	8165511680	42.988583	160.719437	2.289779	48	2.63465	69	1.449078
POM-AEP	3	0108281a.korr.raw	sediert (LOC1 +15 DS)	1105	1999	-1	0.226987	0.226987	-1	0.232681	0.232681	-1	0.234696	0.234696	-1	0.435051	0.022325	-0.214983	-0.511879	-0.840462	-0.647866	-0.354648	0.070547	0.379699	0.515636	0.73254	0.670456	2.961773	0.54791	60.412357	0.775721	0.431904	-0.017034	-0.964899	-0.575915	-0.212297	-0.020822	-0.257873	-0.256245	-0.073741	-0.137012	10609992704	2.253155	71.722153	1.042289	42	0.978221	73	0.535237
POM-AEP	3	0108281a.korr.raw	sediert (vor ROC1)	1370	1999	0.492486	0.493962	0.493962	0.493962	0.510413	0.510413	0.510413	0.52065	0.52065	0.52065	0.059888	0.037783	0.651104	-0.006416	-0.195477	-0.260125	-0.272651	-0.255885	-0.205587	-0.109951	-0.019525	-0.001997	0.725838	0.061889	1.731648	0.620418	0.436894	0.24018	-1.103146	-1.169971	-1.185321	-1.127674	-0.004965	0.332856	0.339171	-0.720611	467886048	6.641013	39.887772	1.027615	43	0.98817	73	0.625737
POM-AEP	3	0108281a.korr.raw	wach (vor LOC2)	1390	1999	-1	0.410887	-1	-1	0.591884	-1	-1	0.719652	-1	-1	0.200497	-0.288172	1.051681	-0.380216	-1.615188	-1.625548	-1.22233	-0.6894	-0.084126	0.300181	0.531863	0.184162	8.968219	0.397942	48.199364	2.096609	1.870505	1.365757	-3.034362	-2.829804	-2.313435	-1.653058	1.490391	1.007188	0.184553	0.100706	7487244800	38.33947	104.954155	2.007967	44	0.813144	68	0.818265
POM-AEP	3	0108281a.korr.raw	wach (ROC1 +15 DS)	1403	999	-1	0.561824	-1	-1	0.656352	-1	-1	0.761419	-1	-1	0.396773	-0.908925	1.409245	-0.630659	-2.444796	-2.355716	-1.551909	-0.404015	0.535092	1.018904	1.194187	0.451377	20.262238	0.387855	71.749176	2.396876	2.013582	1.262468	-3.6791	-3.21082	-2.38835	-1.41838	2.464746	1.816638	-0.642275	1.168454	10273494016	54.10746	181.714233	2.348032	44	1.816638	66	1.040928
POM-AEP	3	0108281a.korr.raw	sediert (LOC2 +15)	1423	999	0.415682	0.231784	0.231784	-1	0.242163	0.242163	-1	0.237495	0.237495	-1	0.071208	0.039903	0.72854	0.30701	0.270041	0.045831	-0.125759	-0.196227	-0.16464	-0.013323	0.086391	0.254591	0.855524	0.106196	3.575372	0.05599	-0.046734	-0.135986	-0.139452	-0.123308	-0.109696	-0.077675	0.258995	0.22645	-0.494517	0.468156	1119494016	0.658604	20.61861	0.521192	42	0.258995	64	0.967291
POM-AEP	3	0108281b.korr.raw	sediert (vor ROC2)	2180	1999	0.401399	0.403117	0.403117	0.403117	0.410712	0.410712	0.410712	0.417625	0.417625	0.417625	0.088668	0.174625	-0.086016	1.266139	-1.777834	-2.214218	-2.064748	-1.684943	-1.283845	-0.844786	-0.413632	-0.037585	19.341097	0.115809	31.40151	1.977463	2.595159	3.129333	-1.45174	-2.303334	-2.983697	-3.345077	-0.978472	0.014305	0.282669	-0.025115	940772672	48.980961	149.147186	3.129333	48	1.450921	73	0.181224
POM-AEP	3	0108281b.korr.raw	wach (ROC2 +15 DS)	2213	999	-1	-1	-1	-1	-1	-1	-1	-1	-1	-1	0.68612	0.062464	-0.261237	0.02032	-3.711799	-3.779752	-2.813658	-1.204488	0.22241	0.668996	0.390921	-0.066188	38.158222	0.900447	152.590591	3.640521	4.487937	4.810798	-2.67911	-3.436398	-3.711732	-3.519915	-0.41906	0.405162	0.072358	-0.041062	16320474112	102.038643	313.609802	4.810798	48	0.94003	72	1.233612
POM-AEP	4	0108291a.raw	wach (vor LOC1)	130	1999	-1	0.209478	0.209478	-1	0.282002	0.282002	-1	0.318657	0.318657	-1	0.29322	0.178026	-2.5235	-2.320764	-5.419569	-4.348153	-2.822385	-1.228885	0.132474	1.083251	1.851316	-0.383441	74.305252	0.603321	124.952324	4.214482	4.783255	4.9073	-4.21926	-4.488743	-4.284118	-3.623553	1.157007	1.626008	-0.202028	-0.41354	4313588736	138.352142	265.656982	4.783255	47	1.618352	68	0.446984
POM-AEP	4	0108291a.raw	sediert (LOC1 +15 DS)	165	1999	-1	0.526531	0.526531	-1	0.566007	0.566007	-1	0.57709	0.57709	-1	0.283061	-0.188326	-0.703915	-0.732029	-1.936528	-1.628078	-1.158904	-0.788961	-0.553752	-0.27482	0.004178	-0.410589	9.983895	0.133531	23.280182	2.229471	2.40194	2.393734	-2.608958	-3.013071	-3.223802	-3.11971	0.617807	1.704566	-1.816456	1.700999	5774232576	61.960705	182.894577	2.229471	46	2.270489	69	1.815928
POM-AEP	4	0108291a.raw	sediert (vor ROC1)	905	1999	0.477106	0.476247	0.476247	0.476247	0.519389	0.519389	0.519389	0.539251	0.539251	0.539251	0.055352	0.123212	0.542512	0.130394	0.000289	-0.14036	-0.263996	-0.338813	-0.332081	-0.262639	-0.163671	-0.077936	0.742811	0.083239	2.632205	0.472477	0.378624	0.269195	-0.958052	-1.123347	-1.244612	-1.296303	0.121018	0.808632	-0.325798	-0.206023	975172736	6.66541	34.166306	0.659419	43	1.366984	70	0.243773
POM-AEP	4	0108291a.raw	wach (ROC1 +15 DS)	940	1999	-1	0.602604	0.602604	-1	0.929224	0.929224	-1	1.090173	1.090173	-1	0.551048	-0.50183	-2.984666	-2.669453	-7.794715	-7.001279	-5.001512	-2.821673	-0.650801	0.769546	1.641993	0.78733	163.37027	0.737072	313.61438	8.145997	9.223494	9.349682	-6.952885	-7.743719	-7.65053	-6.768612	0.000723	0.680023	4.051913	-2.030843	32079554560	472.503906	1035.858643	9.223494	47	4.051913	80	1.50012
POM-AEP	4	0108291a.raw	wach (vor LOC2)	968	999	-1	0.782143	-1	-1	1.163545	-1	-1	1.36841	-1	-1	0.560477	0.209479	-3.732505	0.527631	-6.462723	-7.493635	-7.087308	-5.409294	-2.738619	0.017218	2.321983	-0.51561	204.82341	1.155181	354.955261	6.377874	8.050597	8.988532	-6.073194	-7.186216	-7.270678	-6.36114	0.201983	0.201556	0.294222	-1.912652	18309980160	371.961609	805.528442	8.988532	48	2.685741	74	1.767118
POM-AEP	4	0108291a.raw	sediert (LOC2 +15)	1000	1999	0.677188	0.68518	0.68518	-1	0.721822	0.721822	-1	0.731208	0.731208	-1	0.423427	-0.090772	-0.940022	-0.067056	-2.124638	-1.734405	-1.202288	-1.100805	-1.422647	-1.688171	-1.505427	0.684493	18.684582	0.300203	52.681297	2.540847	3.434325	4.213818	-1.293671	-2.399472	-3.334952	-3.865688	-1.609621	-0.187704	-0.275433	-0.151418	7489397760	72.228157	307.854401	4.65142	49	2.812589	73	1.232022
POM-AEP	4	0108291b.raw	sediert (vor ROC2)	3218	999	-1	0.693939	0.693939	-1	0.74534	0.74534	-1	0.784245	0.784245	-1	0.329154	0.051162	-1.778762	0.896602	-1.428999	-2.286273	-2.860879	-3.178923	-3.047542	-2.217734	-1.141041	-0.457418	45.246838	0.436162	87.767288	2.77473	4.259606	5.344965	-2.459136	-3.819547	-4.726524	-5.0127	-0.219323	1.289737	-0.582123	0.989697	5352507904	125.545403	394.246674	5.770249	49	2.064466	71	0.930479
POM-AEP	4	0108291b.raw	wach (ROC2 +15 DS)	3250	1999	-1	0.810005	-1	-1	1.334958	-1	-1	1.580276	-1	-1	0.526444	-0.59961	-2.675488	4.273513	-2.341847	-4.984383	-6.530552	-6.625471	-5.657657	-4.041232	-1.821674	2.499627	200.561249	1.178319	467.018372	4.259979	6.194772	7.674945	-6.644084	-9.012085	-10.283037	-10.608456	-1.341703	1.108028	0.701545	1.046429	54880849920	463.684174	1531.4198	7.674945	48	7.072857	73	1.057279
POM-AEP	5	0108311a.raw	wach (vor LOC1)	735	1999	-1	0.193059	0.193059	-1	0.257051	0.257051	-1	0.295444	0.295444	-1	0.601641	-0.251094	1.014017	1.001098	1.394746	0.959414	0.421868	-0.253451	-0.824091	-1.033912	-1.175253	0.937136	9.209022	0.880163	161.302292	0.105048	0.386175	0.864591	1.61267	0.768672	-0.177599	-1.196247	-3.430038	-2.163255	0.388832	-4.220716	45213028352	39.97226	418.419342	2.190873	51	3.773224	85	2.523881
POM-AEP	5	0108311a.raw	sediert (LOC1 +15 DS)	768	999	-1	0.632626	0.632626	-1	0.666407	0.666407	-1	0.693499	0.693499	-1	0.240025	0.528645	0.494547	-0.004751	-0.199191	-0.357049	-0.349061	-0.126802	0.285189	0.700477	0.825872	0.683866	2.550887	0.48377	36.531857	0.15721	-0.147083	-0.445276	-0.373169	-0.025111	0.344384	0.737837	-0.152544	-1.224226	1.016341	-1.021743	11203568640	4.646412	96.022614	0.869606	41	1.246348	60	1.810213
POM-AEP	5	0108311a.raw	sediert (vor ROC1)	1098	999	0.597372	0.596374	0.596374	0.596374	0.688341	0.688341	0.688341	0.737902	0.737902	0.737902	0.043099	-0.013058	0.540532	0.355214	0.496279	0.313095	0.001818	-0.362333	-0.649043	-0.698099	-0.57322	-0.136279	2.149884	0.142436	5.217803	0.215035	0.298028	0.394032	-0.062238	-0.348069	-0.651968	-0.910519	-0.46486	0.120339	-0.362423	0.122224	1140912896	2.04632	23.291336	0.513529	49	1.112721	72	0.244519
POM-AEP	5	0108311a.raw	wach (vor LOC2)	1128	999	-1	0.549138	0.549138	-1	0.703241	0.703241	-1	0.852355	0.852355	-1	0.365616	-0.315808	-0.575411	0.930387	2.407078	1.88562	0.787059	-0.461393	-1.353896	-1.715692	-1.619525	0.234282	18.932768	0.494521	53.43869	-1.749347	-1.372702	-0.770313	1.09856	0.416199	-0.270591	-0.819602	-0.421504	0.71661	-1.535959	-1.070743	14359610368	11.859785	94.809807	0.846744	36	1.592399	53	1.651377
POM-AEP	5	0108311a.raw	wach (ROC1 +15 DS)	1130	1999	-1	0.649781	0.649781	-1	0.88824	0.88824	-1	1.055512	1.055512	-1	0.368922	0.155728	-0.351837	1.105202	2.138503	1.540493	0.53412	-0.464953	-1.158681	-1.466031	-1.411011	0.234214	14.354889	0.422721	59.313301	-1.583258	-1.109253	-0.517698	1.22067	0.566135	-0.046532	-0.579224	-0.465481	0.452668	-1.74598	-1.081322	17548961792	10.792653	114.186333	0.423556	34	1.797561	53	1.422966
POM-AEP	5	0108311a.raw	sediert (LOC2 +15)	1160	1999	0.399276	0.396681	0.396681	0.396681	0.411581	0.411581	0.411581	0.423671	0.423671	0.423671	0.109445	0.008438	0.09743	-0.360955	0.145216	0.406537	0.480785	0.436906	0.410541	0.366325	0.283308	-0.112733	1.143964	0.160499	7.558766	-0.472584	-0.632319	-0.675185	0.608413	0.774101	0.844231	0.848117	-0.197587	-0.381223	0.481366	-0.224401	832054144	3.946906	14.958575	0.230011	37	0.848117	58	0.55845
POM-AEP	5	0108311a.raw	sediert (vor ROC2)	3783	999	-1	-1	-1	-1	-1	-1	-1	-1	-1	-1	0.059583	0.050993	0.605593	-0.088178	0.071811	0.051154	-0.013816	-0.091177	-0.121883	-0.116724	-0.090812	-0.241303	0.48835	0.066126	2.096571	0.338587	0.213551	0.075174	-0.596224	-0.672691	-0.730504	-0.753863	-0.137026	0.332148	-0.366159	0.880099	1588430720	3.113584	42.629929	0.676745	43	1.275353	72	1.133966
POM-AEP	5	0108311a.raw	wach (ROC2 +15 DS)	3815	1999	-1	0.722083	-1	-1	1.049048	-1	-1	1.196563	-1	-1	0.866497	-0.534261	0.295675	2.288653	0.10866	-0.089354	0.344693	0.208083	-0.277449	-1.523881	-2.999859	-1.771913	20.330717	1.032751	212.398804	0.141862	0.624726	1.309189	1.487294	0.460072	-0.603745	-1.569469	-2.556091	-2.060948	0.64866	-0.288294	21378310144	18.660812	207.596695	3.580766	51	1.375458	76	1.279215
POM-AEP	6	0109041A.RAW	wach (vor LOC1)	205	1999	-1	0.566184	-1	-1	0.683812	-1	-1	0.810072	-1	-1	0.324211	-0.301017	0.495054	-1.846137	-3.390174	-2.372059	-0.507646	1.238822	2.174267	2.083602	1.262802	1.18445	34.722668	0.467253	94.894722	1.90479	1.429831	0.697685	-2.841773	-2.401523	-1.839753	-1.331686	0.668356	1.359766	-1.81451	1.32779	13635818496	32.511608	229.724945	2.024938	43	2.854491	70	1.041305
POM-AEP	6	0109041A.RAW	sediert (LOC1 +15 DS)	240	1999	0.592876	0.583863	0.583863	-1	0.594058	0.594058	-1	0.600889	0.600889	-1	0.127768	0.334884	0.74491	0.159465	-0.318864	-0.606386	-0.704029	-0.648006	-0.437683	-0.104728	0.1782	0.30416	2.404218	0.174651	7.741358	0.929308	0.974156	0.892447	-0.942725	-1.060836	-1.08194	-1.014383	0.34696	0.617865	-0.148267	0.197636	747312256	7.385908	29.397326	0.929308	46	0.664733	70	0.320325
POM-AEP	6	0109041A.RAW	sediert (vor ROC1)	503	999	0.56933	0.567772	0.567772	0.567772	0.594976	0.594976	0.594976	0.61017	0.61017	0.61017	0.043873	0.051265	0.391724	-0.119501	-0.49152	-0.563955	-0.525182	-0.394606	-0.217957	-0.035139	0.129418	0.021354	1.227468	0.062676	2.881795	0.775118	0.696922	0.531547	-1.385888	-1.415034	-1.318987	-1.107698	0.947614	1.265303	-0.774418	0.444745	585131712	11.555262	36.88961	0.776731	44	1.23884	68	0.42521
POM-AEP	6	0109041A.RAW	wach (ROC1 +15 DS)	535	1999	0.556141	0.551556	0.551556	0.551556	0.578605	0.578605	0.578605	0.587187	0.587187	0.587187	0.19397	-0.511971	0.291248	-0.15248	-1.133327	-1.263128	-0.959819	-0.493092	-0.017465	0.362092	0.499571	-0.119803	4.809844	0.318556	35.542755	1.040874	1.059281	0.889347	-1.646176	-1.516476	-1.180607	-0.703154	1.4497	1.105286	-0.033492	2.03615	10260490240	17.364595	137.473694	1.040874	46	1.105286	66	2.262804
POM-AEP	6	0109041A.RAW	wach (vor LOC2)	545	1999	-1	0.652117	-1	-1	0.850981	-1	-1	0.997626	-1	-1	0.199654	-0.01972	0.181434	-0.049666	-0.344654	-0.1714	0.205292	0.352407	0.301928	0.058223	-0.217205	-0.49547	0.737492	0.556373	47.316689	-0.147354	-0.313477	-0.479875	-0.407474	-0.146918	0.148039	0.415871	-0.031824	-0.852398	0.133826	0.915531	14178297856	2.316446	128.270767	0.530345	39	0.708066	60	2.246673
POM-AEP	6	0109041A.RAW	sediert (LOC2 +15)	578	999	0.512423	0.510303	0.510303	0.510303	0.511249	0.511249	0.511249	0.518701	0.518701	0.518701	0.243945	-0.792612	1.63123	-1.321299	-0.472441	0.249317	0.643619	0.601986	0.337615	0.082707	0.158531	-0.157713	6.267798	0.419362	50.987759	1.050711	0.263625	-0.526823	-1.524145	-0.895482	-0.228981	0.374606	0.963692	0.235434	-0.579319	-0.141599	8066794496	6.108496	166.768814	1.824796	42	0.963692	64	-0.167325
POM-AEP	7	0109051A.RAW	wach (vor LOC1)	200	1999	-1	0.585627	-1	-1	0.73987	-1	-1	0.855249	-1	-1	0.313387	-0.877059	0.780596	0.054196	-1.000204	-1.018912	-1.030888	-0.94811	-0.808954	-0.83324	-0.665444	-1.390794	9.107552	0.453788	83.052597	1.894884	1.848561	1.769807	-2.799297	-3.231993	-3.297719	-3.074045	0.926893	2.173801	-3.959103	1.705682	32315250688	72.914917	432.059296	1.874205	45	3.978679	70	2.864453
POM-AEP	7	0109051A.RAW	sediert (LOC1 +15 DS)	235	1999	-1	0.344616	-1	-1	0.354377	-1	-1	0.355232	-1	-1	0.367021	-0.703688	-0.093596	1.365149	0.663596	-0.068449	-0.851783	-1.439662	-1.67304	-1.733601	-1.656938	0.786889	14.779849	0.420035	61.724964	1.20884	1.846311	2.498988	-0.443691	-1.652939	-2.737524	-3.502314	-1.121776	0.577883	-0.319395	0.966634	8771957760	36.433132	197.863998	2.993127	49	1.315058	71	1.076159
POM-AEP	7	0109051A.RAW	sediert (vor ROC1)	598	999	-1	0.7114	0.7114	-1	0.840226	0.840226	-1	0.881883	0.881883	-1	0.052423	0.203994	0.525149	-0.055807	-0.245391	-0.279332	-0.308266	-0.304257	-0.239678	-0.140308	-0.0016	-0.013769	0.723678	0.08587	2.789603	0.469903	0.416068	0.313037	-0.988206	-1.023176	-0.968336	-0.800495	1.043562	1.312102	-1.045997	0.676995	860911488	8.456885	39.990543	0.550742	44	1.292294	67	0.682447
POM-AEP	7	0109051A.RAW	wach (ROC1 +15 DS)	630	1999	-1	0.48359	0.48359	-1	0.582938	0.582938	-1	0.63941	0.63941	-1	0.500161	0.974549	-0.663266	1.652177	-2.020199	-2.493081	-1.789757	-0.767053	-0.16699	-0.46289	-1.844225	-0.740372	22.399084	1.269008	357.615967	3.206017	3.97206	4.663698	-1.616425	-3.789246	-5.919345	-7.638002	-2.248754	2.625365	-2.208875	-3.738798	1.12E+11	188.962006	1357.759277	4.663698	48	5.098219	70	4.152322
POM-AEP	7	0109051A.RAW	wach (vor LOC2)	640	1999	-1	0.804064	0.804064	-1	0.861956	0.861956	-1	0.903718	0.903718	-1	0.613388	0.391454	-2.299462	1.819491	-1.723749	-1.595906	0.409059	2.576928	3.508592	2.167874	-1.373799	-1.703557	42.876759	1.748252	428.82193	-1.563334	-0.882434	-0.026097	2.45131	1.059998	-0.693438	-2.47005	-3.436939	0.256211	-1.044209	-2.248782	83995983872	34.96349	1161.404175	1.983074	37	3.984229	52	3.358851
POM-AEP	7	0109051A.RAW	sediert (LOC2 +15)	673	999	-1	0.67639	0.67639	-1	0.699586	0.699586	-1	0.699833	0.699833	-1	0.29238	0.225034	0.960806	2.12818	-0.301313	-1.45612	-2.158635	-2.185761	-1.626038	-0.721865	0.133443	-0.746056	20.890764	0.463435	82.403816	1.10825	1.484044	1.781615	-0.736343	-1.338	-1.859643	-2.22938	-2.3159	-1.781297	1.582877	0.514536	16012537856	28.672266	279.812531	1.781615	48	4.357117	75	0.460543
POM-AEP	7	0109051B.RAW	sediert (vor ROC2)	2270	1999	0.712145	0.716762	0.716762	0.716762	0.738888	0.738888	0.738888	0.752349	0.752349	0.752349	0.056685	0.013095	0.640244	0.163493	-0.623962	-0.754552	-0.707959	-0.578903	-0.370685	-0.164705	-0.003018	0.161291	2.422385	0.092166	5.515394	1.031581	0.998497	0.882346	-1.335104	-1.547329	-1.688253	-1.723035	-0.444833	0.228491	0.307972	-0.102789	1449300224	13.190966	84.812904	0.990495	45	1.951488	73	0.426528
POM-AEP	7	0109051B.RAW	wach (ROC2 +15 DS)	2303	999	-1	0.78524	0.78524	-1	0.941198	0.941198	-1	1.03204	1.03204	-1	0.617651	-0.209649	-1.332961	2.889151	3.419789	2.723644	1.491253	-0.131791	-1.16762	-1.473491	-1.245895	-0.543878	36.9049	1.017902	463.71228	-6.078729	-5.085893	-3.397949	6.676327	6.05238	4.779633	3.147246	-5.01876	-3.431784	-3.721852	-2.110834	1.36E+11	243.590912	1493.037964	6.676327	55	5.469347	73	6.091617
POM-AEP	8	0109061.RAW	wach (vor LOC1)	425	1999	-1	0.607579	0.607579	-1	0.623243	0.623243	-1	0.627613	0.627613	-1	0.139229	-0.370169	0.380169	-0.121038	-0.691949	-0.749752	-0.496488	-0.122803	0.176864	0.40266	0.39098	0.070239	1.949922	0.202152	13.12264	0.491529	0.2607	0.012363	-1.503565	-1.527352	-1.44934	-1.262668	0.673365	1.266123	-0.674999	0.100738	1967448448	11.120403	56.733959	1.03454	42	1.574424	69	0.066352
POM-AEP	8	0109061.RAW	sediert (LOC1 +15 DS)	460	1999	0.539949	0.534204	0.534204	0.534204	0.556385	0.556385	0.556385	0.559738	0.559738	0.559738	0.054698	0.194546	0.263635	0.3544	0.115297	-0.094058	-0.248599	-0.316648	-0.297463	-0.246448	-0.208757	-0.045487	0.612029	0.067446	2.20573	0.225525	0.259003	0.263528	-0.358896	-0.585091	-0.780475	-0.926654	-0.401182	0.143859	0.238094	-0.619726	549355648	2.748752	28.166311	0.330533	44	0.87894	73	0.625636
POM-AEP	8	0109061.RAW	sediert (vor ROC1)	553	999	0.683198	0.680717	0.680717	0.680717	0.71813	0.71813	0.71813	0.723936	0.723936	0.723936	0.06002	0.227905	0.343681	-0.075241	-0.370573	-0.453686	-0.450814	-0.378451	-0.229683	-0.064012	0.074606	-0.157705	0.95262	0.109777	4.920665	0.847539	0.665237	0.408841	-1.520053	-1.55514	-1.478605	-1.278412	0.810428	1.173069	-1.223993	1.25425	1882154624	14.981835	121.564445	1.21205	43	1.172166	68	1.419155
POM-AEP	8	0109061.RAW	wach (ROC1 +15 DS)	585	1999	0.687961	0.691386	0.691386	0.691386	0.706604	0.706604	0.706604	0.7157	0.7157	0.7157	0.048494	0.19082	0.331843	-0.187517	-0.228704	-0.155299	-0.070529	-0.007696	0.058225	0.102166	0.129397	-0.144052	0.314475	0.166274	7.565062	-0.115171	-0.182837	-0.304129	-0.72897	-0.622287	-0.472273	-0.259145	1.595715	1.916227	-1.627053	0.530298	3179659264	10.494772	65.553589	1.916227	66	0.683339	93	0.55319
POM-AEP	8	0109061.RAW	wach (vor LOC2)	590	1999	-1	0.701688	0.701688	-1	0.821932	0.821932	-1	0.874271	0.874271	-1	0.096686	0.273106	0.377561	-0.28709	-0.476421	-0.407173	-0.255387	-0.078659	0.101495	0.173651	0.142146	0.134714	0.842545	0.151948	6.360824	0.384698	0.212605	-0.044416	-1.480538	-1.434171	-1.283714	-1.018209	1.596732	2.086264	-1.285411	-0.109805	2357810176	15.695069	66.925018	0.609832	42	2.138579	67	0.275217
POM-AEP	8	0109061.RAW	sediert (LOC2 +15)	623	999	0.637903	0.634745	0.634745	0.634745	0.638869	0.638869	0.638869	0.642056	0.642056	0.642056	0.034179	0.106156	0.240459	0.234919	0.174461	0.080532	-0.017453	-0.117894	-0.166389	-0.172654	-0.172946	0.035345	0.264056	0.05446	1.151561	0.11101	0.052791	0.011181	-0.193121	-0.284461	-0.375864	-0.434095	-0.212786	-0.149204	0.415905	-0.419505	337836320	0.879663	21.774256	0.751684	41	0.81875	85	0.585319
POM-AEP	8	0109061.RAW	sediert (vor ROC2)	4143	999	0.634285	0.633258	0.633258	0.633258	0.669317	0.669317	0.669317	0.668361	0.668361	0.668361	0.053842	0.197329	0.305437	1.678655	0.326719	-0.549304	-1.165042	-1.415573	-1.331554	-1.069201	-0.776389	-0.165606	10.266196	0.11512	17.854696	0.579259	0.995241	1.383058	-0.488434	-1.238303	-1.884294	-2.343431	-1.109643	-0.100566	0.363782	0.085515	1470083456	15.43416	90.823555	1.688738	49	1.363229	74	-0.116422
POM-AEP	8	0109061.RAW	wach (ROC2 +15 DS)	4175	1999	-1	0.560107	0.560107	-1	0.593771	0.593771	-1	0.633537	0.633537	-1	0.103855	-0.030781	-0.328502	0.855606	-0.567685	-1.127254	-1.39092	-1.333965	-1.069074	-0.605254	-0.15636	0.193507	7.719157	0.236267	18.785402	0.978968	1.316742	1.547839	-1.384442	-1.95342	-2.381075	-2.608625	-0.90579	0.165291	-0.170819	-0.032087	3971809024	24.172953	125.334518	1.316742	47	2.539495	73	0.612882
POM-AEP	9	0109071A.RAW	wach (vor LOC1)	228	999	-1	0.468343	-1	-1	0.483747	-1	-1	0.487693	-1	-1	0.266275	0.040375	-0.000099	-1.112944	-3.180963	-2.924794	-1.856999	-0.520118	0.914484	1.937619	2.261191	0.639005	33.744152	0.554244	66.321739	1.814043	1.272038	0.501786	-4.202964	-3.539	-2.585319	-1.443163	3.5129	3.372038	-2.162057	1.124392	6663567872	73.766502	273.467438	1.455482	42	3.372038	66	1.563955
POM-AEP	9	0109071A.RAW	sediert (LOC1 +15 DS)	260	1999	-1	0.454336	0.454336	-1	0.471452	0.471452	-1	0.483842	0.483842	-1	0.105664	0.038482	0.028508	0.106335	-1.051119	-1.217541	-0.967063	-0.346118	0.338554	0.67726	0.671571	0.107926	4.691821	0.230322	9.499985	0.852593	0.876348	0.756478	-0.912398	-0.938977	-0.849995	-0.676073	-0.252441	-0.092925	-0.28542	0.039062	1787482496	5.116225	19.138842	0.767546	45	0.864825	73	0.373137
POM-AEP	9	0109071A.RAW	sediert (vor ROC1)	895	1999	0.554747	0.5539	0.5539	0.5539	0.609068	0.609068	0.609068	0.646367	0.646367	0.646367	0.049636	0.029014	0.316159	0.191243	-0.297204	-0.525413	-0.653223	-0.651486	-0.524011	-0.287025	0.008152	-0.152254	1.733115	0.137832	5.956372	0.386182	0.331041	0.214611	-1.655061	-1.679655	-1.555261	-1.27227	1.590209	1.986115	-1.341319	0.630509	1370383744	18.572853	70.788033	0.320378	42	2.00586	67	0.79762
POM-AEP	9	0109071A.RAW	wach (ROC1 +15 DS)	928	999	-1	0.358558	-1	-1	0.498989	-1	-1	0.595583	-1	-1	0.413289	1.589009	-0.609968	-0.358144	0.099399	0.153021	0.225073	0.315829	0.073017	-0.415363	-1.056033	-0.863684	5.247993	0.666555	137.816299	0.637977	0.739626	0.729707	-1.128663	-1.731111	-2.137281	-2.409988	0.814	2.430478	0.863374	1.757819	32781266944	26.538334	350.618591	0.547579	45	2.182138	69	2.53051
POM-AEP	9	0109071A.RAW	wach (vor LOC2)	938	999	-1	0.449261	-1	-1	0.528494	-1	-1	0.609282	-1	-1	0.669731	1.558563	-1.370854	1.426956	1.577951	-0.188648	-1.925356	-2.539772	-2.010022	-0.763514	0.140877	-2.832264	31.692226	1.507939	368.678009	-0.397292	0.115029	0.521862	-2.273815	-2.835305	-2.833028	-2.299478	4.270328	4.088837	0.621238	1.398822	63327846400	64.263168	413.982452	1.085981	35	4.426796	65	0.929611
POM-AEP	9	0109071A.RAW	sediert (LOC2 +15)	970	1999	0.652758	0.661178	0.661178	-1	0.684194	0.684194	-1	0.694753	0.694753	-1	0.163439	0.344114	1.185954	-0.612248	-0.690431	-0.802898	-0.721584	-0.44502	-0.025899	0.452047	0.733953	-0.390436	4.635958	0.277798	20.318306	1.898543	1.699864	1.311	-1.419119	-1.375203	-1.244133	-1.062997	-0.137553	-0.096027	0.914898	0.129132	5737255424	15.677492	77.95417	1.907924	45	1.196421	76	0.487714
POM-AEP	9	0109071B.RAW	sediert (vor ROC2)	2393	999	0.681626	0.680382	0.680382	0.680382	0.716442	0.716442	0.716442	0.726921	0.726921	0.726921	0.031518	-0.074561	0.593871	0.382777	0.0481	-0.195532	-0.379864	-0.481629	-0.482885	-0.412831	-0.302496	0.022678	1.417196	0.068271	2.859607	0.416681	0.46938	0.50714	-0.647294	-0.87549	-1.035691	-1.105444	0.101276	0.622525	-0.498622	0.248287	980256576	4.83933	27.058027	0.416681	46	1.068945	70	0.299169
POM-AEP	9	0109071B.RAW	wach (ROC2 +15 DS)	2425	1999	-1	0.649856	0.649856	-1	0.828748	0.828748	-1	0.979553	0.979553	-1	0.400439	-0.157762	3.425362	1.991237	1.630922	0.493531	-0.177669	-0.193576	0.203616	0.455598	0.327017	-0.468276	19.270784	0.683843	131.34787	-0.129846	-0.965779	-1.685251	-0.087602	0.022587	-0.064999	-0.452298	-1.062512	-0.146917	0.070614	0.116306	28951044096	5.175673	296.666016	3.292505	41	-0.830162	55	1.599719
POM-AEP	10	0109072A.RAW	wach (vor LOC1)	435	1999	-1	0.666826	0.666826	-1	0.695097	0.695097	-1	0.687592	0.687592	-1	0.099057	-0.203582	0.517344	0.101635	-0.26846	-0.220429	-0.140692	-0.087228	-0.166589	-0.380946	-0.4744	-0.32731	0.972542	0.146343	6.175461	0.445238	0.43309	0.370853	-0.928124	-1.0673	-1.096132	-1.023383	0.512271	0.883499	-0.944474	0.204751	1725383808	6.749644	41.0732	0.51148	43	0.987863	69	1.010331
POM-AEP	10	0109072A.RAW	sediert (LOC1 +15 DS)	468	999	-1	0.338851	0.338851	-1	0.360212	0.360212	-1	0.361728	0.361728	-1	0.035588	-0.16384	0.331177	0.153823	0.062337	-0.062898	-0.162764	-0.177309	-0.13416	-0.0405	0.055236	0.125083	0.264293	0.03961	1.389758	-0.215259	-0.326047	-0.45365	-0.764239	-0.716232	-0.622697	-0.476554	0.811404	1.079181	-0.832415	0.110322	686122752	4.59844	37.826683	0.414223	39	1.154791	68	0.663868
POM-AEP	10	0109072A.RAW	sediert (vor ROC1)	620	1999	0.683646	0.682922	0.682922	0.682922	0.707666	0.707666	0.707666	0.725307	0.725307	0.725307	0.034375	0.119873	0.506339	0.047882	-0.064627	-0.175565	-0.243892	-0.259977	-0.192056	-0.06535	0.069714	0.081031	0.487695	0.079467	2.458856	0.192019	-0.00078	-0.241478	-1.227291	-1.144544	-0.986184	-0.738514	1.35954	1.580915	-1.133512	0.560384	1051200640	10.375893	41.802147	0.793501	41	1.580915	66	0.683745
POM-AEP	10	0109072A.RAW	wach (vor LOC2)	640	1999	-1	0.883939	0.883939	-1	1.026254	1.026254	-1	1.083042	1.083042	-1	0.136029	-0.661925	0.084381	0.259714	-0.672539	-0.792106	-0.638339	-0.318943	0.032293	0.308708	0.480357	0.093495	2.437485	0.196155	10.960686	-0.080294	0.097395	0.157677	-0.290148	-0.131544	0.077378	0.342117	1.448347	1.185022	-0.666369	-0.372607	3476813056	4.350187	60.26757	1.457571	63	0.592782	87	0.940642
POM-AEP	10	0109072A.RAW	wach (ROC1 +15 DS)	653	999	0.54194	0.522437	0.522437	-1	0.53783	0.53783	-1	0.531204	0.531204	-1	0.082152	-0.098078	-0.056279	0.268367	-0.444415	-0.382598	-0.049415	0.367544	0.676747	0.681812	0.395395	-0.996426	2.638279	0.258542	19.013098	-0.983561	-0.747665	-0.554454	0.766884	0.895278	0.990171	1.03052	1.099518	0.997228	-1.536038	0.642879	4849260544	10.241965	121.952293	1.15012	61	1.239719	99	1.671652
POM-AEP	10	0109072A.RAW	sediert (LOC2 +15)	675	1999	0.68661	0.680645	0.680645	0.680645	0.706779	0.706779	0.706779	0.716231	0.716231	0.716231	0.04073	0.047298	0.720158	-0.20761	-0.032827	0.014474	-0.010329	-0.070949	-0.131927	-0.163021	-0.146553	0.195139	0.673932	0.067304	1.403417	0.811827	0.584152	0.308991	-0.958582	-1.049836	-1.12116	-1.145197	-0.220176	0.301737	-0.033723	-0.176431	573558656	5.857071	34.215149	1.310403	43	0.84235	72	0.302198
POM-AEP	10	0109072B.RAW	sediert (vor ROC2)	1848	999	0.596403	0.592397	0.592397	0.592397	0.62316	0.62316	0.62316	0.646775	0.646775	0.646775	0.086128	0.026814	-0.383479	-0.075231	-0.212983	-0.15639	-0.198816	-0.398387	-0.63144	-0.713332	-0.590686	0.558379	1.98975	0.247341	21.43692	0.43094	0.471537	0.476828	-1.488128	-1.825712	-2.078058	-2.165682	0.506404	1.668299	-0.585393	0.796419	5631419392	19.208307	76.970093	0.63103	42	2.244168	69	0.796419
POM-AEP	10	0109072B.RAW	wach (ROC2 +15 DS)	1880	1999	-1	-1	-1	-1	-1	-1	-1	-1	-1	-1	0.324893	-0.368916	-0.488771	-1.265838	-2.942269	-2.623003	-1.79809	-0.735881	0.296667	0.919474	1.142741	-1.149985	24.850851	0.767633	170.242538	2.892731	2.973769	2.649407	-3.114602	-3.03682	-2.705927	-2.143672	0.631459	0.998592	-1.830411	0.560848	26784727040	60.131828	403.51886	2.892731	46	1.84023	70	0.889491
POM-AEP	11	0109101A.RAW	wach (vor LOC1)	305	1999	-1	0.736097	-1	-1	0.797773	-1	-1	0.83873	-1	-1	0.354905	-0.832036	0.378994	0.421041	0.321493	-0.029332	-0.376555	-0.651719	-0.723842	-0.672945	-0.503301	-0.190299	2.950273	0.375427	27.38961	0.253643	0.454146	0.532356	-0.640142	-0.870442	-0.880684	-0.864468	0.034926	0.28362	-1.054142	-0.257538	5054889472	4.503547	52.074833	0.454146	47	1.091337	71	0.700815
POM-AEP	11	0109101A.RAW	sediert (LOC1 +15 DS)	340	1999	0.464642	0.58712	0.58712	-1	0.608294	0.608294	-1	0.61185	0.61185	-1	0.157192	0.098465	0.763271	0.253502	0.339527	0.085659	-0.192978	-0.446028	-0.564532	-0.479475	-0.355963	-0.248046	1.752168	0.142852	5.396789	0.634204	0.559784	0.469681	-0.74754	-0.999739	-1.230285	-1.372659	-0.429929	0.172226	-0.196808	0.20425	1091051520	6.187214	48.874638	0.879731	44	1.24742	73	0.220156
POM-AEP	11	0109101A.RAW	sediert (vor ROC1)	470	1999	0.803506	0.760678	0.760678	-1	0.823297	0.823297	-1	0.827683	0.827683	-1	0.07243	0.09776	0.521061	-0.132175	-0.31843	-0.451847	-0.590466	-0.625945	-0.568859	-0.41381	-0.150922	0.066141	1.866544	0.110283	4.976049	0.983162	0.749601	0.439068	-2.392052	-2.515528	-2.483289	-2.308083	0.621641	1.482951	-0.315965	-0.115265	1421899008	27.963758	97.533096	1.276088	42	2.091093	70	0.547225
POM-AEP	11	0109101A.RAW	wach (ROC1 +15 DS)	503	999	-1	0.778959	-1	-1	0.895914	-1	-1	0.983089	-1	-1	0.161375	0.204095	0.365746	0.585847	0.017065	-0.224794	-0.254121	-0.150269	-0.067099	-0.198176	-0.532553	0.425464	1.165032	0.264997	20.216215	0.432748	0.766081	1.027582	0.453341	-0.081264	-0.603887	-1.050064	-0.933635	-0.135915	-0.011712	-0.787909	3137906944	5.020597	65.518837	1.398331	50	0.450611	73	0.533558
POM-AEP	11	0109101A.RAW	wach (vor LOC2)	510	1999	0.666371	0.668912	0.668912	0.668912	0.690651	0.690651	0.690651	0.687329	0.687329	0.687329	0.294907	0.314179	0.278264	0.76228	0.061192	-0.409735	-0.738365	-0.885072	-0.909248	-0.856989	-0.767292	0.014159	4.407472	0.259259	25.322647	0.783083	1.109119	1.303793	-0.845882	-1.426	-1.872215	-2.132653	-0.587943	0.207496	0.505004	-1.256805	2891632384	16.568951	102.640297	1.303793	48	1.688617	74	1.300492
POM-AEP	11	0109101A.RAW	sediert (LOC2 +15)	545	1999	0.580437	0.583743	0.583743	0.583743	0.589543	0.589543	0.589543	0.58899	0.58899	0.58899	0.042807	0.041505	0.476167	-0.290498	-0.001407	0.078339	0.081672	-0.020563	-0.111464	-0.172529	-0.165535	0.090347	0.403834	0.077192	2.352962	0.023926	-0.257426	-0.541964	-1.461758	-1.399075	-1.291433	-1.124048	0.716171	1.305257	-0.486885	-0.342076	845363840	9.956665	59.724854	0.892066	40	1.734186	70	0.608343
POM-AEP	11	0109101B.RAW	sediert (vor ROC2)	2233	999	0.717939	0.716749	0.716749	0.716749	0.750789	0.750789	0.750789	0.751765	0.751765	0.751765	0.036346	0.028477	-0.178403	0.745394	-0.618232	-1.059968	-1.262051	-1.245682	-1.038283	-0.724898	-0.382739	-0.086757	6.996013	0.127251	12.887769	1.001977	1.451363	1.797236	-1.180099	-1.744903	-2.1406	-2.294112	0.046927	0.853132	-0.610272	0.413679	1559147648	21.8965	71.665215	1.797236	48	1.289832	70	0.426566
POM-AEP	11	0109101B.RAW	wach (ROC2 +15 DS)	2265	1999	-1	0.730695	-1	-1	0.873667	-1	-1	1.040993	-1	-1	0.337584	0.294539	-0.630273	-0.001783	-3.561165	-3.568853	-3.222985	-2.653617	-2.341422	-1.958204	-1.124827	-0.875959	54.681282	0.769948	226.306793	5.032241	5.692739	5.955206	-5.950453	-7.150666	-7.701946	-7.516055	1.632389	3.828226	-1.6416	-1.154936	41221824512	316.894897	880.140137	5.692739	47	4.267056	69	1.641627
POM-AEP	12	0109111A.RAW	wach (vor LOC1)	75	1999	-1	0.337985	-1	-1	0.377733	-1	-1	0.402128	-1	-1	0.233633	0.305555	0.298884	-0.141092	-0.3243	-0.353126	-0.258528	-0.217539	-0.189426	-0.133668	-0.031559	-0.610798	0.974451	0.358269	30.772776	0.121595	0.015202	-0.164545	-1.189233	-0.925668	-0.545544	-0.0621	1.270691	0.682394	-0.028013	0.97926	6812331008	5.654756	60.423668	0.208979	39	1.270691	64	1.330235
POM-AEP	12	0109111A.RAW	sediert (LOC1 +15 DS)	110	1999	-1	0.524815	0.524815	-1	0.540976	0.540976	-1	0.538864	0.538864	-1	0.130129	-0.006052	0.516954	-0.191421	-0.20252	-0.149805	0.004797	0.120037	0.225311	0.258554	0.149505	0.096232	0.531035	0.066082	1.674938	0.423987	0.320791	0.216644	-0.143588	-0.136424	-0.136387	-0.142083	-0.370741	-0.37111	0.279666	-0.312408	500388768	0.858607	18.19235	0.60398	44	0.351873	85	0.875591
POM-AEP	12	0109111B.RAW	sediert (vor ROC1)	343	999	0.647049	0.645923	0.645923	0.645923	0.66053	0.66053	0.66053	0.659028	0.659028	0.659028	0.070833	0.091673	0.662853	0.10726	-0.251874	-0.457544	-0.604529	-0.666586	-0.605279	-0.461268	-0.256822	0.112106	2.19952	0.086122	4.455205	1.085513	1.021514	0.880588	-1.687505	-1.939294	-2.059705	-2.026687	0.403169	1.189259	-0.249097	-0.781367	1184863232	20.205114	68.79435	1.100686	44	1.605145	70	0.87696
POM-AEP	12	0109111B.RAW	wach (vor LOC2)	370	1999	-1	0.671915	0.671915	-1	0.792873	0.792873	-1	0.876994	0.876994	-1	0.338191	-0.105451	-0.405725	-2.447188	-1.340839	-0.3134	0.579801	1.288778	1.707854	1.601937	1.107161	0.11739	16.780199	0.555158	85.012665	0.308128	-0.247917	-0.910834	-1.993324	-1.358508	-0.625113	0.145798	1.811258	1.524533	-0.101992	0.357283	11130664960	12.959837	182.437408	0.789203	40	1.752237	65	0.276536
POM-AEP	12	0109111B.RAW	wach (ROC1 +15 DS)	375	1999	-1	0.660052	0.660052	-1	0.728597	0.728597	-1	0.807561	0.807561	-1	0.463928	-0.064761	-1.203832	-3.165775	-2.460221	-0.890804	0.635053	1.841993	2.471053	2.191993	1.401028	0.382294	35.137951	0.658089	136.059875	0.587442	0.098072	-0.497436	-1.835616	-1.160485	-0.336404	0.553617	1.406125	1.097964	-1.431707	0.706901	21833416704	11.470226	216.080643	0.596225	40	1.34045	66	2.087553
POM-AEP	12	0109111B.RAW	sediert (LOC2 +15)	403	999	-1	0.619188	0.619188	-1	0.63368	0.63368	-1	0.669111	0.669111	-1	0.401054	0.33477	-0.487678	0.829237	-0.741787	-1.247636	-1.442788	-1.109582	-0.45613	0.349633	1.054714	-0.055476	7.902983	0.629615	86.901505	0.108256	0.23104	0.404353	-0.712645	-0.682388	-0.557669	-0.35966	0.472544	0.04035	0.424379	1.060222	16472157184	3.17156	168.126846	0.330275	41	0.800855	62	1.218105
POM-AEP	12	0109111B.RAW	sediert (vor ROC2)	4615	1999	0.66054	0.659315	0.659315	0.659315	0.682101	0.682101	0.682101	0.690609	0.690609	0.690609	0.138248	0.173462	0.728316	-0.309852	0.000503	0.204662	0.387134	0.470626	0.405368	0.348546	0.323051	0.543001	1.75481	0.342653	20.817526	-0.323048	-0.893845	-1.371094	-0.929148	-0.563943	-0.230985	0.032201	0.486951	0.364708	-0.338865	0.963062	7602236416	5.431407	120.686432	1.792768	40	0.846203	71	1.268205
POM-AEP	12	0109111B.RAW	wach (ROC2 +15 DS)	4648	999	-1	0.731152	0.731152	-1	1.028442	1.028442	-1	1.220472	1.220472	-1	0.538295	-0.823117	-1.354419	-7.723205	-4.791888	-0.420741	2.48276	2.658114	0.774361	-1.423324	-2.407215	0.637555	107.355408	0.843702	357.539612	5.99397	6.045674	5.661447	-4.55879	-4.862349	-4.83181	-4.492181	0.053056	1.403113	0.25342	0.139526	19912478720	194.536148	549.312012	5.99397	46	2.811955	71	1.114001
POM-AEP	13	0109121A.RAW	wach (vor LOC1)	320	1999	-1	0.815023	0.815023	-1	0.938518	0.938518	-1	1.049091	1.049091	-1	0.277242	-0.267128	-1.054346	0.219426	-1.580243	-1.782545	-1.360475	-0.725378	-0.291279	0.022265	0.057912	0.625247	9.762479	0.325582	25.349876	0.655018	1.215944	1.490106	-1.558367	-1.744658	-1.704568	-1.489371	0.895504	1.296101	-0.432936	-0.349389	1954517120	17.515413	97.804543	1.490106	48	1.461005	70	1.278475
POM-AEP	13	0109121A.RAW	sediert (LOC1 +15 DS)	353	999	0.545905	0.542012	0.542012	0.542012	0.556149	0.556149	0.556149	0.556366	0.556366	0.556366	0.281297	-0.500136	-0.006604	0.37816	-0.456361	-0.630678	-0.699383	-0.580582	-0.35036	-0.108084	0.248917	0.268443	2.093874	0.213928	15.370872	0.12798	-0.040578	-0.163586	-1.555105	-1.57187	-1.570134	-1.503828	1.016575	1.812042	-0.727332	0.452402	2965388800	14.711332	78.307419	0.894733	40	2.016854	68	0.741163
POM-AEP	13	0109121A.RAW	sediert (vor ROC1)	610	1999	0.751467	0.801923	0.801923	-1	0.909449	0.909449	-1	0.939975	0.939975	-1	0.14254	-0.169888	0.322887	0.517359	0.166382	-0.175026	-0.531874	-0.777454	-0.832639	-0.720853	-0.4195	0.286935	2.81765	0.191834	11.990135	0.394974	0.535894	0.628442	-0.72637	-0.954402	-1.069444	-1.047673	0.581508	0.81971	-0.302682	0.053892	1570651264	5.622548	42.110413	0.628442	48	0.658893	69	0.539739
POM-AEP	13	0109121A.RAW	wach (vor LOC2)	635	1999	-1	0.743414	0.743414	-1	0.831046	0.831046	-1	0.90892	0.90892	-1	0.185853	0.268348	0.583312	-0.852297	-0.82526	-0.668323	-0.581675	-0.549978	-0.585976	-0.531677	-0.258144	0.183715	3.633643	0.335326	24.097963	1.896279	1.587145	1.137319	-3.363138	-3.393513	-3.118083	-2.55353	1.944135	2.277919	-0.778996	0.35804	1962865152	56.181583	143.554718	2.013787	43	1.906006	68	0.439642
POM-AEP	13	0109121A.RAW	wach (ROC1 +15 DS)	645	1999	0.807643	0.830585	0.830585	-1	1.007458	1.007458	-1	1.052539	1.052539	-1	0.111129	-0.046914	0.691829	-0.220352	-0.373912	-0.403321	-0.424639	-0.450319	-0.549756	-0.595759	-0.499957	0.253494	2.186345	0.196602	13.271578	1.463218	1.092787	0.670318	-2.781994	-2.976133	-3.001048	-2.836822	0.584327	1.526497	-0.880085	0.20121	3366421248	40.921883	172.656876	2.155459	43	2.125517	70	0.525748
POM-AEP	13	0109121A.RAW	sediert (LOC2 +15)	668	999	0.668328	0.669086	0.669086	0.669086	0.684719	0.684719	0.684719	0.696926	0.696926	0.696926	0.062923	-0.135016	0.302613	0.103561	-0.055256	-0.083937	-0.140861	-0.204721	-0.280008	-0.346722	-0.33158	-0.073593	0.506361	0.096846	4.13845	0.535492	0.456014	0.377221	-0.768555	-0.973091	-1.142154	-1.255517	-0.158385	0.470275	-0.358805	-0.089592	2166257920	5.438428	53.001312	0.668582	44	1.090798	71	0.08693
POM-AEP	13	0109121B.RAW	sediert (vor ROC2)	1753	999	0.675019	0.673813	0.673813	0.673813	0.70408	0.70408	0.70408	0.722256	0.722256	0.722256	0.038137	0.139518	0.266594	0.052572	-0.056794	-0.127986	-0.21218	-0.290237	-0.345731	-0.3485	-0.29904	0.083045	0.579469	0.069541	1.945927	0.64608	0.580938	0.50846	-0.88692	-1.11794	-1.30638	-1.426818	-0.257944	0.411314	0.203653	-0.378725	533319296	7.212916	29.613611	0.738134	44	0.95762	72	0.244274
POM-AEP	13	0109121B.RAW	wach (ROC2 +15 DS)	1785	1999	-1	0.902818	-1	-1	1.337762	-1	-1	1.514799	-1	-1	0.667275	1.166455	-2.817396	-3.254437	-4.080259	-2.26016	-0.255393	0.44761	0.3342	0.304654	0.30396	0.810009	42.86512	1.251117	399.760559	1.778547	2.172643	2.284994	-2.215823	-1.481603	-0.875497	-0.173142	1.340624	0.995708	-5.378656	1.412835	88396038144	54.721043	827.635193	2.284994	48	1.597595	66	5.732351
POM-AEP	14	0109131A.RAW	wach (vor LOC1)	205	1999	-1	0.616932	-1	-1	0.644498	-1	-1	0.657345	-1	-1	-1	-1	-1	-1	-1	-1	-1	-1	-1	-1	-1	-1	-1	-1	-1	-1	-1	-1	-1	-1	-1	-1	-1	-1	-1	-1	-1	-1	-1	-1	-1	-1	-1	-1
POM-AEP	14	0109131A.RAW	sediert (LOC1 +15 DS)	238	999	-1	0.28621	-1	-1	0.299266	-1	-1	0.297232	-1	-1	0.111666	0.068374	0.656353	0.240884	0.391876	0.282263	0.130875	-0.02253	-0.147719	-0.226365	-0.269639	-0.103406	0.900835	0.08404	1.876354	-0.109578	-0.093927	-0.094657	0.136513	0.069111	0.025638	-0.030462	0.121221	0.167545	-0.212211	0.533827	375271328	0.427558	8.141351	0.04755	44	0.186777	54	0.167545
POM-AEP	14	0109131A.RAW	sediert (vor ROC1)	600	1999	-1	0.767552	-1	-1	0.843607	-1	-1	0.852571	-1	-1	0.052205	0.044022	0.698968	0.129679	-0.706878	-0.835798	-0.741181	-0.507942	-0.202652	0.08263	0.303464	-0.005616	2.652917	0.110784	4.351928	0.993014	0.909623	0.792535	-1.08714	-1.150293	-1.131891	-1.006387	0.378081	0.568835	-0.137248	-0.388053	570843392	7.876578	19.999899	1.016351	45	0.577108	68	0.502725
POM-AEP	14	0109131A.RAW	wach (ROC1 +15 DS)	635	1999	-1	0.55002	-1	-1	0.571593	-1	-1	0.582329	-1	-1	0.078291	0.166075	-0.200538	0.611913	-1.129573	-1.484555	-1.491257	-1.272489	-0.886979	-0.402222	0.074142	0.163974	8.746045	0.164621	17.277905	1.219407	1.548794	1.772394	-1.522776	-1.894609	-2.077788	-2.022651	0.45832	0.822706	0.120394	-0.268782	1373687936	22.317444	52.69418	1.548794	47	0.794168	68	0.69597
POM-AEP	14	0109131A.RAW	wach (vor LOC2)	638	999	-1	0.653473	-1	-1	0.678889	-1	-1	0.690439	-1	-1	0.087534	0.015251	-0.123114	0.648446	-1.05308	-1.419778	-1.446447	-1.252442	-0.902467	-0.44628	0.041513	0.229457	8.289424	0.176686	16.056492	1.170886	1.440084	1.624993	-1.604188	-1.941614	-2.085618	-1.994598	0.520853	0.777585	0.22606	-0.519402	1033992320	21.953733	47.985931	1.440084	47	0.66215	68	0.650212
POM-AEP	14	0109131A.RAW	sediert (LOC2 +15)	670	1999	-1	0.40997	-1	-1	0.430539	-1	-1	0.436062	-1	-1	0.092424	0.072704	0.368788	1.286019	-0.488051	-1.026252	-1.189733	-1.131796	-0.938834	-0.716092	-0.435014	-0.228529	7.418608	0.119256	13.52568	0.711345	0.920038	1.158817	-0.959251	-1.444624	-1.842826	-2.065742	-0.704264	-0.096381	0.634167	-0.649294	984320832	14.694765	62.71085	0.920038	47	1.358749	74	0.41446
POM-AEP	14	0109131B.RAW	sediert (vor ROC2)	2058	999	0.617232	0.616223	0.616223	-1	0.645504	0.645504	-1	0.660264	0.660264	-1	0.216842	0.365455	0.63532	-0.40461	-1.096486	-0.909249	-0.674001	-0.475625	-0.399551	-0.304939	-0.062451	0.134305	3.684977	0.177662	14.388034	1.993679	1.835239	1.709024	-1.545071	-1.767601	-1.880829	-1.826039	0.178903	0.675872	-0.502385	0.635177	1981224704	23.791866	64.75312	1.993679	46	1.064475	70	0.590549
POM-AEP	14	0109131B.RAW	wach (ROC2 +15 DS)	2090	1999	-1	0.701359	0.701359	-1	0.901662	0.901662	-1	1.085255	1.085255	-1	0.372244	0.953205	-0.69126	0.373919	-1.766437	-2.158156	-1.759779	-0.630883	0.379293	1.139665	1.280104	-1.014969	16.910555	0.411868	65.08477	0.827097	0.900653	0.962983	-1.253617	-1.357775	-1.19101	-0.794193	0.349852	0.613881	-2.477366	-0.295035	13006076928	14.610591	80.92128	0.827097	46	1.251209	69	1.409115
POM-AEP	15	0109181A.RAW	wach (vor LOC1)	275	1999	-1	-1	-1	-1	-1	-1	-1	-1	-1	-1	0.24779	0.241843	-0.619012	0.040123	-1.529014	-1.816946	-1.775962	-1.332934	-0.644076	-0.000764	0.376987	0.304372	11.662799	0.410976	46.807739	1.971829	2.572442	2.946306	-1.355385	-1.938928	-2.234138	-2.253101	-0.79731	-0.519154	-0.013599	-0.539669	8211363840	36.047291	129.429321	2.946306	48	1.674207	75	0.672017
POM-AEP	15	0109181A.RAW	sediert (LOC1 +15 DS)	308	999	0.408921	0.396421	0.396421	0.396421	0.403779	0.403779	0.403779	0.402883	0.402883	0.402883	0.193139	0.382083	1.006664	-0.472608	-0.980577	-0.770346	-0.363579	-0.079704	-0.081116	-0.216916	-0.416968	0.006047	3.303756	0.256186	20.252514	1.781328	1.6633	1.411799	-2.049233	-2.326084	-2.481677	-2.490676	0.167134	0.991626	0.00629	-0.238173	3506599680	30.973104	122.747398	1.784892	45	1.641128	72	1.08552
POM-AEP	15	0109181B.RAW	sediert (vor ROC2)	735	1999	-1	0.438711	0.438711	-1	0.522168	0.522168	-1	0.55325	0.55325	-1	0.102121	0.008376	0.064348	-0.13239	0.061797	-0.035228	-0.246026	-0.491182	-0.609491	-0.53235	-0.359203	-0.145712	1.133721	0.130998	6.249988	0.587321	0.670875	0.698521	-0.919244	-1.19912	-1.409017	-1.487506	-0.030938	0.670703	0.308901	-0.335491	1585184512	8.422628	50.692902	0.587321	46	1.160327	72	1.070073
POM-AEP	15	0109181B.RAW	wach (ROC2 +15 DS)	770	1999	-1	0.703478	-1	-1	1.071079	-1	-1	1.336866	-1	-1	0.508564	-1.562356	-1.53418	-0.884647	-0.674267	-0.760967	-0.375292	0.561199	1.778843	2.515549	2.362566	1.494538	24.374393	1.272443	428.214783	-1.808515	-2.770703	-3.896999	-3.109532	-1.651507	0.081575	1.995189	4.918457	2.200153	-0.24765	1.855298	1.03E+11	75.053574	1222.667358	3.811853	39	5.758529	62	1.47697
POM-AEP	15	0109181A.RAW	sediert (vor ROC1)	1085	1999	0.237309	0.236725	0.236725	0.236725	0.277905	0.277905	0.277905	0.3025	0.3025	0.3025	0.042779	-0.252744	0.197385	-0.137292	-0.110351	-0.093503	-0.102167	-0.151465	-0.221756	-0.260133	-0.240486	-0.074741	0.356254	0.100573	2.652318	0.516672	0.528659	0.49022	-0.659443	-0.792024	-0.843542	-0.811059	0.311676	0.525134	0.294974	-0.125966	608595712	3.694077	15.073018	0.498285	45	0.452738	68	0.294974
POM-AEP	15	0109181A.RAW	wach (ROC1 +15 DS)	1118	999	-1	0.122478	0.122478	-1	0.151992	0.151992	-1	0.175978	0.175978	-1	0.495519	1.625675	0.312642	0.108697	-0.373371	0.090788	0.604655	0.723349	0.359068	-0.394637	-0.994309	-3.993392	21.009369	1.160298	285.601105	0.105107	0.089743	-0.021937	0.151482	0.097896	0.055	0.007968	0.140577	-0.151033	0.224393	2.437734	90532003840	6.090674	564.654236	0.394959	51	0.124401	76	5.004876
POM-AEP	15	0109181A.RAW	wach (vor LOC2)	1120	1999	-1	0.134965	0.134965	-1	0.180121	0.180121	-1	0.204828	0.204828	-1	0.6333	1.370491	-0.182419	0.123737	0.330454	0.633403	0.831552	0.67368	0.221398	-0.432115	-0.931158	-4.230398	22.581623	1.126961	303.891174	-0.522575	-0.683764	-0.853357	0.329351	0.488049	0.674928	0.908205	0.648168	-0.502489	1.286749	1.453508	1.15E+11	7.536892	829.061035	0.991306	40	1.110473	59	1.286749
POM-AEP	15	0109181A.RAW	sediert (LOC2 +15)	1153	999	0.610153	0.588027	0.588027	-1	0.594225	0.594225	-1	0.599316	0.599316	-1	0.383889	0.684105	0.875917	0.415126	-0.055694	-0.333927	-0.522677	-0.921493	-1.225888	-1.457505	-1.532248	-1.100331	9.830145	0.529489	83.205635	1.103895	1.583123	1.904446	-1.164218	-1.795343	-2.213039	-2.202368	0.03657	0.750666	-2.118551	1.277568	15041094656	28.363672	170.086853	1.904446	48	2.278626	71	1.275024
POM-AEP	16	0109191A.RAW	wach (vor LOC1)	713	999	-1	0.60714	-1	-1	0.642321	-1	-1	0.667411	-1	-1	0.58495	-1.433844	0.911224	-1.959905	0.845994	2.192926	2.606198	2.100596	1.017076	-0.452144	-1.395051	0.371582	26.779989	0.709059	155.151489	-0.114082	-0.896969	-1.668343	-1.153909	-0.92306	-0.806656	-0.953144	0.531884	1.651542	-1.04059	-2.563288	32302807040	18.007427	240.05925	3.009538	41	2.470316	69	1.422985
POM-AEP	16	0109191A.RAW	sediert (LOC1 +15 DS)	745	1999	0.415369	0.420518	0.420518	0.420518	0.435388	0.435388	0.435388	0.437147	0.437147	0.437147	0.137071	-0.220102	-0.036561	0.756569	0.152118	-0.420431	-0.773184	-0.819929	-0.647099	-0.314927	-0.065097	-0.151385	2.637247	0.208369	10.637801	0.160777	0.311369	0.40318	-0.928363	-1.316284	-1.597275	-1.81164	-0.329403	0.630806	-0.144842	0.664401	2439900160	9.681973	88.087616	0.556901	41	1.710797	72	0.582729
POM-AEP	16	0109191A.RAW	sediert (vor ROC1)	1018	999	-1	0.712173	0.712173	-1	0.835402	0.835402	-1	0.967461	0.967461	-1	0.098677	-0.009711	0.449394	0.074245	0.361314	0.354438	0.250562	0.058574	-0.158485	-0.347932	-0.508443	0.081836	0.941335	0.16963	5.861347	-0.060753	-0.153336	-0.18578	-0.483719	-0.735101	-0.984534	-1.163824	-0.16979	0.618587	-0.171887	-0.164102	1077907968	3.627822	40.760128	0.764302	41	1.270293	71	-0.180699
POM-AEP	16	0109191A.RAW	wach (vor LOC2)	1040	1999	-1	0.707198	0.707198	-1	0.885473	0.885473	-1	1.056365	1.056365	-1	0.202633	-0.482462	0.779215	0.150436	-0.077125	-0.13808	-0.025099	0.166401	0.364539	0.399842	0.204977	0.123884	1.266035	0.321987	27.69178	-0.106069	-0.467279	-0.760914	-0.907788	-0.791355	-0.640375	-0.422051	1.170456	1.328256	-0.569391	0.334023	5444360192	6.417128	52.936504	1.382974	40	1.333648	65	0.565908
POM-AEP	16	0109191A.RAW	wach (ROC1 +15 DS)	1050	1999	-1	0.812632	0.812632	-1	1.130572	1.130572	-1	1.354619	1.354619	-1	0.161918	0.170966	0.59895	-0.250391	0.367688	0.663341	0.753903	0.402253	-0.234998	-0.909381	-1.392404	1.025831	5.629376	0.447059	52.605156	0.351484	0.179715	0.075636	-0.994417	-1.360121	-1.698614	-1.879665	0.4793	1.576334	-1.288052	0.672131	18810376192	14.24418	190.37207	1.244673	42	1.827127	69	2.17745
POM-AEP	16	0109191A.RAW	sediert (LOC2 +15)	1073	999	-1	0.67224	0.67224	-1	0.730821	0.730821	-1	0.778313	0.778313	-1	0.208116	0.245459	0.413517	0.493492	0.647026	0.259227	-0.245453	-0.616483	-0.748756	-0.61333	-0.356207	0.232996	2.5189	0.421836	27.865032	0.044707	0.016483	-0.005405	-0.945128	-1.24013	-1.478617	-1.611126	0.123029	1.009189	1.256989	-0.643197	9280224256	10.242846	87.574707	1.042204	41	1.122695	70	1.256989
POM-AEP	16	0109191B.RAW	sediert (vor ROC2)	7915	1999	-1	0.535296	0.535296	-1	0.597358	0.597358	-1	0.667283	0.667283	-1	0.150476	0.178992	0.142525	-0.597758	0.523242	0.654766	0.471901	0.110689	-0.143996	-0.226934	-0.192274	0.135465	1.474664	0.224327	12.665785	0.066938	0.051991	-0.006467	0.084263	0.037798	-0.044677	-0.120765	-0.738321	-0.495044	0.131403	-0.129458	2760431104	0.856547	35.76767	0.260226	44	1.366923	74	0.787555
POM-AEP	16	0109191B.RAW	wach (ROC2 +15 DS)	7948	999	-1	0.643532	0.643532	-1	0.849922	0.849922	-1	1.046662	1.046662	-1	0.415964	0.490843	0.561697	-1.442684	-1.371176	-1.086473	-0.944758	-0.573292	-0.024042	0.68277	1.595514	-0.273466	10.006744	0.705396	131.506866	2.240531	1.949232	1.412214	-1.905111	-1.702976	-1.446839	-1.338934	-0.731836	0.62149	-2.169114	1.373694	23746177024	28.743418	271.354675	2.277803	45	3.944896	71	1.373694
POM-AEP	17	0109211.RAW	wach (vor LOC1)	128	999	-1	0.287632	0.287632	-1	0.314714	0.314714	-1	0.321852	0.321852	-1	0.164063	0.004583	-0.20222	0.36349	-0.394486	-0.761786	-0.889685	-0.768659	-0.504969	-0.199147	0.111868	0.038676	2.600017	0.330244	26.866806	0.132527	0.215923	0.14367	-1.736192	-1.687933	-1.401787	-1.006165	1.877265	1.728963	-0.853389	-0.448646	5120915456	16.368677	52.209057	0.397471	36	1.728963	66	0.391564
POM-AEP	17	0109211.RAW	sediert (LOC1 +15 DS)	160	1999	-1	0.661613	0.661613	-1	0.698628	0.698628	-1	0.695782	0.695782	-1	0.201663	0.026888	0.4189	0.570033	-0.239469	-0.567474	-0.650236	-0.488217	-0.087511	0.235335	0.234814	-0.010832	1.659968	0.120718	7.78643	0.536751	0.660598	0.856252	0.300832	0.004036	-0.247575	-0.390563	-0.951229	-0.898687	0.691018	-0.081302	1517683200	3.958596	28.00017	0.941524	50	0.731441	82	0.634681
POM-AEP	17	0109211.RAW	sediert (vor ROC1)	405	1999	-1	0.733388	0.733388	-1	0.815556	0.815556	-1	0.886349	0.886349	-1	0.097682	-0.238652	-0.05997	0.143398	-0.307528	-0.571088	-0.767011	-0.8116	-0.773973	-0.617993	-0.402129	-0.003713	2.891502	0.173837	11.299061	1.022136	1.143701	1.133247	-1.819291	-2.158217	-2.295878	-2.246193	0.547401	1.297087	-0.508792	-0.11424	1721694336	24.175226	65.961571	0.889991	45	1.61587	70	0.31433
POM-AEP	17	0109211.RAW	wach (ROC1 +15 DS)	438	999	0.602484	0.615435	0.615435	0.615435	0.764546	0.764546	0.764546	0.794925	0.794925	0.794925	0.090504	0.145715	0.241861	0.053742	-0.339946	-0.473651	-0.503338	-0.54552	-0.531294	-0.408911	-0.216775	0.313212	1.568043	0.188675	10.597487	0.890012	0.927682	0.879303	-1.211796	-1.41213	-1.501009	-1.456775	0.544045	0.932466	-0.134884	1.359738	3609095680	13.296231	60.369232	0.890012	46	0.836787	70	1.302876
POM-AEP	17	0109211.RAW	wach (vor LOC2)	445	1999	0.645364	0.641895	0.641895	0.641895	0.707773	0.707773	0.707773	0.724065	0.724065	0.724065	0.088945	-0.193346	0.203762	0.211687	0.087801	-0.134383	-0.388021	-0.628012	-0.691534	-0.536038	-0.253385	0.074311	1.529723	0.179838	10.407531	0.392419	0.478811	0.512258	-0.816738	-0.964292	-1.030444	-0.988651	0.666123	0.827181	-0.075977	0.83359	3123806720	6.110419	34.616959	0.478811	47	0.647727	70	0.725644
POM-AEP	17	0109211.RAW	sediert (LOC2 +15)	478	999	0.562272	0.560998	0.560998	0.560998	0.625057	0.625057	0.625057	0.646986	0.646986	0.646986	0.096093	0.122256	0.246042	0.045959	-0.232342	-0.38411	-0.504493	-0.570502	-0.540411	-0.417656	-0.216914	-0.028968	1.373476	0.121014	4.439353	0.853224	0.863507	0.791111	-1.280803	-1.496966	-1.626579	-1.662796	0.1062	0.847017	-0.335703	-0.314373	1306963456	12.331751	41.331421	0.809239	45	1.403921	70	0.476197
POM-AEP	17	0109211.RAW	sediert (vor ROC2)	3643	999	0.664376	0.665218	0.665218	0.665218	0.684276	0.684276	0.684276	0.716088	0.716088	0.716088	0.030788	0.101387	0.286734	0.129365	-0.055584	-0.178578	-0.27277	-0.293146	-0.270416	-0.204004	-0.106929	-0.083359	0.437673	0.052969	1.67577	0.235659	0.238877	0.217897	-0.679193	-0.794306	-0.847522	-0.833149	0.450981	0.928106	-0.622615	0.295376	674796480	4.204392	22.561399	0.199764	44	1.173564	69	0.34777
POM-AEP	17	0109211.RAW	wach (ROC2 +15 DS)	3675	1999	-1	0.791458	-1	-1	1.179003	-1	-1	1.444091	-1	-1	0.573072	-0.712409	-5.166287	2.176613	0.630624	-0.725052	-2.759163	-4.708182	-5.6795	-4.852035	-2.589196	-2.60645	131.935532	1.543081	598.700562	0.097457	1.932367	3.506007	-3.406876	-4.894804	-5.85911	-5.915093	5.6171	6.54668	2.91275	3.58022	1.75E+11	216.631958	927.157959	4.737978	49	6.457081	65	2.734566
POM-AEP	18	0109241.RAW	wach (vor LOC1)	168	999	-1	0.488987	-1	-1	0.535097	-1	-1	0.584835	-1	-1	0.276611	0.763425	0.514602	0.951125	-0.933359	-1.537045	-1.366216	-0.788012	-0.20198	0.037659	-0.285736	0.280138	7.675785	0.947941	132.479507	1.43033	1.999462	2.354458	-0.704117	-1.614802	-2.462314	-3.176016	-1.132861	1.077583	0.247776	-4.710084	42285232128	55.531445	520.764954	2.512539	49	2.275805	70	2.215334
POM-AEP	18	0109241.RAW	sediert (LOC1 +15 DS)	200	1999	0.428748	0.424589	0.424589	0.424589	0.44598	0.44598	0.44598	0.449676	0.449676	0.449676	0.088061	0.597674	0.810559	-0.149599	-0.611879	-0.815622	-0.81831	-0.537113	-0.003208	0.650128	1.19812	0.379395	5.036469	0.556334	54.286842	1.316087	1.245328	1.048265	0.313899	0.525433	0.677721	0.72504	-2.22141	-2.803194	1.672616	-0.165248	15473261568	21.358894	188.259689	1.048265	48	2.543176	77	-0.337887
POM-AEP	18	0109241.RAW	sediert (vor ROC1)	500	1999	0.525312	0.524071	0.524071	0.524071	0.545908	0.545908	0.545908	0.550444	0.550444	0.550444	0.07485	-0.055287	0.134404	-0.06696	0.058731	-0.002044	-0.125742	-0.305703	-0.427215	-0.430732	-0.341351	0.564106	0.941103	0.250662	16.226852	0.370249	0.17905	-0.008335	-1.518953	-1.727101	-1.899299	-1.99201	-0.068079	1.095456	-0.860212	0.019807	6390539264	14.979766	141.233017	1.101859	41	2.691716	71	0.738554
POM-AEP	18	0109241.RAW	wach (ROC1 +15 DS)	535	1999	-1	0.475407	-1	-1	0.630968	-1	-1	0.639399	-1	-1	0.315233	-1.343008	0.576381	-1.079408	-1.722002	-1.087488	0.141168	1.556988	2.471223	2.531016	1.81453	0.992944	26.684507	0.789315	177.879654	0.726884	0.420678	-0.072248	0.964273	1.483731	1.820272	1.92507	0.191364	-0.274062	0.583279	2.269361	34337626112	16.463057	248.626465	0.726884	46	1.92507	58	3.149484
POM-AEP	18	0109241.RAW	wach (vor LOC2)	540	1999	-1	0.57815	-1	-1	0.713951	-1	-1	0.793603	-1	-1	0.488901	-1.738724	1.64732	-1.541175	-0.637566	0.400533	1.572931	2.330877	2.465672	1.886648	0.820495	1.302897	28.595795	0.885186	264.085815	0.681933	0.133157	-0.502479	1.902923	2.433271	2.521661	2.218293	-0.729483	-1.030648	0.874004	0.610556	46898561024	24.287815	223.592239	2.521661	57	1.829079	91	2.597759
POM-AEP	18	0109241.RAW	sediert (LOC2 +15)	575	1999	0.655371	0.653572	0.653572	0.653572	0.677688	0.677688	0.677688	0.695033	0.695033	0.695033	0.237854	0.081597	0.682293	1.644095	0.989516	0.233167	-0.508257	-1.058737	-1.322723	-1.174182	-0.664188	-0.739899	9.704883	0.575154	90.774803	-0.425063	-0.116408	0.279681	0.794729	0.516582	0.279378	0.002602	-1.498658	-1.844674	-0.590484	-2.415592	32649519104	13.081514	217.896484	1.314978	52	2.03247	75	0.295945
POM-AEP	19	0109261B.RAW	sediert (vor ROC1)	75	1999	0.701965	0.671415	0.671415	0.671415	0.699496	0.699496	0.699496	0.710512	0.710512	0.710512	0.059483	0.020372	0.602343	0.122221	-0.627807	-0.85761	-0.968626	-0.916716	-0.679733	-0.359236	0.03613	0.077093	3.884746	0.191308	10.793517	1.178478	0.927659	0.593771	-2.743202	-2.814961	-2.681184	-2.308178	1.713877	2.279477	-0.571357	-0.350425	1965187072	39.150154	107.869087	1.490558	43	2.113706	68	0.908025
POM-AEP	19	0109261B.RAW	wach (ROC1 +15 DS)	108	999	-1	0.52931	-1	-1	0.934606	-1	-1	1.196765	-1	-1	0.785058	-0.109314	2.951267	-0.116757	1.118081	0.454628	-0.367843	-1.195091	-1.793649	-2.016076	-1.763386	-0.578039	22.481302	1.846198	706.238586	3.213906	2.930686	2.237407	-2.937952	-3.298664	-3.368372	-3.057081	2.714153	4.183801	-0.944926	3.489842	1.28E+11	102.071228	679.243347	3.213906	46	4.150209	67	3.844121
POM-AEP	19	0109261B.RAW	wach (vor LOC2)	108	999	-1	0.52931	-1	-1	0.934606	-1	-1	1.196765	-1	-1	0.785058	-0.109314	2.951267	-0.116757	1.118081	0.454628	-0.367843	-1.195091	-1.793649	-2.016076	-1.763386	-0.578039	22.481302	1.846198	706.238586	3.213906	2.930686	2.237407	-2.937952	-3.298664	-3.368372	-3.057081	2.714153	4.183801	-0.944926	3.489842	1.28E+11	102.071228	679.243347	3.213906	46	4.150209	67	3.844121
POM-AEP	19	0109261B.RAW	sediert (LOC2 +15)	140	1999	-1	0.626422	0.626422	-1	0.64679	0.64679	-1	0.704417	0.704417	-1	0.57931	0.387731	-1.010228	1.980922	-0.030891	-0.532858	-0.563245	-0.113736	0.591833	0.45696	-0.577957	0.070931	6.608166	1.509424	345.053955	-1.643679	0.241707	2.060859	5.148639	4.075341	2.936469	1.888197	-1.599025	-1.904574	1.3633	2.044778	46331826176	74.536263	908.833557	6.136214	53	2.220229	90	2.400568
POM-AEP	19	0109261A.RAW	wach (vor LOC1)	165	1999	-1	0.653522	0.653522	-1	0.759335	0.759335	-1	0.849978	0.849978	-1	0.453967	-0.419534	0.043962	0.486858	-1.221956	-1.266164	-0.917804	-0.667283	-0.561388	-0.476526	-0.256492	-0.474948	5.632548	0.476269	50.221218	0.53655	0.564193	0.579886	-1.603167	-1.527378	-1.230094	-0.744719	1.612903	0.835434	0.414169	-0.185817	5368475648	11.418702	44.930618	0.4292	45	1.612903	64	0.479782
POM-AEP	19	0109261A.RAW	sediert (LOC1 +15 DS)	198	999	-1	0.350591	0.350591	-1	0.358056	0.358056	-1	0.361712	0.361712	-1	0.241418	-0.093219	0.431531	0.551559	-0.581563	-0.879323	-0.946032	-0.739071	-0.462015	-0.320046	-0.312418	-0.008755	3.465322	0.253834	25.103828	0.892153	0.973327	0.985226	-1.65121	-2.004781	-2.211332	-2.184493	0.270151	0.992682	-0.941346	-0.121113	6649825280	21.080811	87.065956	0.838032	45	1.602462	71	-0.136917
POM-AEP	19	0109261B.RAW	sediert (vor ROC2)	4050	1999	-1	0.649856	0.649856	-1	0.648741	0.648741	-1	0.655082	0.655082	-1	0.063209	0.153262	0.84893	0.525996	0.108335	-0.251829	-0.541518	-0.723056	-0.729394	-0.559719	-0.308343	-0.034975	2.853649	0.108927	5.055135	0.553524	0.455172	0.360762	-1.307804	-1.527809	-1.658314	-1.661678	0.244482	0.840326	0.139047	-0.441954	547768064	11.180031	46.666077	0.776469	43	1.221548	71	0.685892
POM-AEP	19	0109261B.RAW	wach (ROC2 +15 DS)	4083	999	-1	0.729099	0.729099	-1	1.111439	1.111439	-1	1.372395	1.372395	-1	0.312353	-0.413227	1.830734	0.113777	0.260927	0.559863	0.89043	0.751356	0.277338	-0.609622	-1.374812	1.203329	9.06088	0.620531	101.223976	0.206664	-0.271898	-0.643136	-1.042004	-1.098001	-1.170273	-1.199363	1.111802	1.698234	-0.817538	-2.400531	21480364032	16.180668	203.334732	1.193459	41	1.806469	68	0.866242
POM-AEP	20	0109262B.RAW	sediert (vor ROC1)	55	1999	-1	0.500398	0.500398	-1	0.67126	0.67126	-1	0.859593	0.859593	-1	0.442421	-0.21296	-0.060774	2.041202	-0.894239	-2.003736	-2.553359	-2.490257	-1.964429	-1.02979	0.143532	1.832889	30.05073	0.652543	143.587585	0.906052	1.857962	2.579308	-0.366679	-0.67676	-0.724969	-0.653984	-0.659972	-1.752999	0.906726	0.255526	30674700288	16.867527	171.235596	2.836547	50	2.205136	77	1.760899
POM-AEP	20	0109262B.RAW	wach (ROC1 +15 DS)	88	999	-1	0.554236	0.554236	-1	0.720493	0.720493	-1	0.957715	0.957715	-1	0.515697	-0.097151	-1.374452	0.90183	-2.914907	-3.670116	-3.352854	-2.132034	-0.435996	1.031886	1.774362	0.026115	44.869408	0.591733	122.275879	2.255763	2.855238	3.340157	-1.841339	-2.426621	-2.688544	-2.581806	0.094237	0.732659	-0.068232	-1.437471	25211160576	50.18716	174.782166	3.340157	48	1.610253	69	2.14752
POM-AEP	20	0109262B.RAW	wach (vor LOC2)	90	1999	-1	0.555683	0.555683	-1	0.717926	0.717926	-1	0.961235	0.961235	-1	0.452299	-0.130858	-0.300271	0.340956	-2.239648	-2.534608	-1.955717	-0.792488	0.407781	1.153418	1.208639	0.311338	19.171064	0.456011	66.81221	1.702539	1.893813	2.067824	-1.339331	-1.707558	-1.812198	-1.685482	0.214475	0.476447	0.473556	-1.757895	14596415488	25.182985	103.764938	1.893813	47	0.610499	68	2.006247
POM-AEP	20	0109262B.RAW	sediert (LOC2 +15)	125	1999	-1	0.652306	0.652306	-1	0.835067	0.835067	-1	1.04172	1.04172	-1	0.391761	1.70297	-0.265846	1.130845	-0.582684	-0.764992	-1.111174	-1.574813	-2.061803	-2.355988	-1.927064	2.229662	27.375748	0.707855	128.690552	1.304386	2.206779	3.058576	-1.292441	-2.513488	-3.477482	-4.073777	-0.008625	1.470777	-0.916513	-1.625235	31146487808	58.247391	291.835388	3.605215	49	1.729225	70	2.182499
POM-AEP	20	0109262A.RAW	wach (vor LOC1)	273	999	-1	0.275317	-1	-1	0.54101	-1	-1	0.684063	-1	-1	0.662287	-0.022159	-3.373372	-2.978539	-8.184759	-7.307261	-4.531716	-1.705356	0.414927	1.569054	1.291418	0.577876	168.718658	1.53305	635.464539	7.350521	8.298507	8.244964	-8.764677	-9.569996	-9.179342	-7.72302	5.584675	5.587914	2.480906	1.626472	76030672896	574.398193	1121.627441	8.298507	47	5.587914	66	2.766865
POM-AEP	20	0109262A.RAW	sediert (LOC1 +15 DS)	305	1999	-1	0.515025	-1	-1	0.808489	-1	-1	1.025588	-1	-1	0.449749	0.540383	-2.751063	-1.914927	-1.360126	0.565119	2.09469	2.480765	1.716547	-0.15259	-2.08944	2.230894	36.551003	0.860478	172.022079	-0.482847	-0.167925	0.358268	0.792547	0.133191	-0.650592	-1.341451	-2.471317	-1.30359	1.037803	-1.359269	25344591872	13.989731	260.015076	0.81828	36	1.33959	51	2.428485
POM-AEP	20	0109262B.RAW	sediert (vor ROC2)	2500	1999	0.652247	0.651005	0.651005	-1	0.695717	0.695717	-1	0.752138	0.752138	-1	-1	-1	-1	-1	-1	-1	-1	-1	-1	-1	-1	-1	-1	-1	-1	-1	-1	-1	-1	-1	-1	-1	-1	-1	-1	-1	-1	-1	-1	-1	-1	-1	-1	-1
POM-AEP	20	0109262B.RAW	wach (ROC2 +15 DS)	2533	999	-1	0.718215	0.718215	-1	1.275578	1.275578	-1	1.450738	1.450738	-1	0.724846	0.513118	-1.030616	-1.221658	-5.519902	-4.840515	-3.093534	-0.956003	0.909291	1.873289	1.940167	-0.550137	75.60463	0.742619	271.17453	4.582592	4.855018	4.852236	-3.503328	-4.087648	-4.415544	-4.424157	-0.943644	1.190456	-0.439872	-1.076214	74355277824	139.827286	857.985779	4.855018	47	3.066056	70	2.201397
POM-AEP	21	0110011A.RAW	wach (vor LOC1)	285	1999	-1	0.672699	-1	-1	0.760463	-1	-1	0.864774	-1	-1	0.426138	0.38762	1.199684	-0.712265	-1.211036	-0.960572	-0.579959	-0.563584	-0.724603	-0.714735	-0.389317	-1.322048	8.075374	0.472612	46.463264	2.59088	2.345705	1.883058	-2.820271	-2.861307	-2.676091	-2.309223	1.727597	1.842889	-1.042382	2.479159	10607992832	58.009502	302.438751	2.574714	45	1.656324	67	2.44317
POM-AEP	21	0110011A.RAW	sediert (LOC1 +15 DS)	318	999	-1	0.59003	0.59003	-1	0.64073	0.64073	-1	0.680718	0.680718	-1	0.184291	-0.003535	0.937568	-0.390791	-0.033026	0.01122	0.017863	-0.104575	-0.256024	-0.149111	0.066841	-0.31793	1.237564	0.319722	13.960876	0.649457	0.631062	0.527475	-0.188375	-0.162009	-0.176877	-0.155612	0.280667	0.459481	-1.817029	1.552036	5507254272	7.215804	106.421402	0.631062	47	0.542509	68	1.788239
POM-AEP	21	0110011C.RAW	sediert (vor ROC2)	520	1999	0.514051	0.513175	0.513175	0.513175	0.558215	0.558215	0.558215	0.584765	0.584765	0.584765	0.048005	0.14348	0.380535	0.110637	-0.189106	-0.318517	-0.406938	-0.426418	-0.35656	-0.23887	-0.110079	-0.15693	0.883218	0.082952	3.264766	0.559096	0.609147	0.611199	-0.75188	-0.940244	-1.073236	-1.13313	-0.047288	0.553703	-0.662438	0.004226	1317807616	5.690077	31.445871	0.559096	46	1.335539	71	0.499883
POM-AEP	21	0110011C.RAW	wach (ROC2 +15 DS)	553	999	-1	0.371963	0.371963	-1	0.483233	0.483233	-1	0.565215	0.565215	-1	0.538512	-1.071589	0.406008	-1.871233	-1.994541	-1.095334	0.311005	1.37033	2.008445	1.734485	0.628392	1.669143	22.190346	0.679075	115.476364	1.613173	1.055581	0.217399	-2.217616	-1.663951	-1.078389	-0.449253	1.651045	0.813114	2.142073	-1.565979	12516173824	23.243019	196.960709	1.762422	43	1.784006	63	1.91893
POM-AEP	21	0110011A.RAW	sediert (vor ROC1)	975	1999	0.59061	0.589659	0.589659	0.589659	0.634429	0.634429	0.634429	0.654148	0.654148	0.654148	0.030856	-0.002214	0.464376	-0.123628	-0.329327	-0.296669	-0.247147	-0.205135	-0.177666	-0.128863	-0.049931	0.00364	0.581242	0.041945	1.593343	0.606742	0.488841	0.362825	-1.037089	-1.110422	-1.134037	-1.081239	0.268703	0.673223	-0.120229	0.28155	597577344	6.121607	31.641281	0.790861	44	0.901173	71	0.607156
POM-AEP	21	0110011A.RAW	wach (vor LOC2)	1003	999	-1	0.63446	0.63446	-1	0.711642	0.711642	-1	0.803368	0.803368	-1	0.252312	0.224687	-0.068701	-0.732015	-1.559606	-1.160792	-0.708683	-0.355238	-0.043733	0.148762	0.334596	-0.678535	5.595692	0.276629	24.756613	1.522369	1.62997	1.689267	-1.138945	-1.317433	-1.414831	-1.318151	0.241181	0.716793	-0.549314	-0.195526	4153303808	15.512062	66.593224	1.62997	47	0.682857	68	1.130276
POM-AEP	21	0110011A.RAW	wach (ROC1 +15 DS)	1008	999	0.665175	0.696681	0.696681	-1	0.81984	0.81984	-1	0.88513	0.88513	-1	0.2675	0.401241	-0.296277	-0.644464	-1.467603	-1.124302	-0.846888	-0.511682	-0.094102	0.184455	0.557888	-0.375555	5.556221	0.273867	23.185987	1.250411	1.417974	1.570334	-1.030792	-1.206383	-1.286955	-1.216319	0.188326	0.642139	-0.158558	-0.103029	3323625472	12.177268	40.675865	1.417974	47	0.630036	69	0.244967
POM-AEP	21	0110011A.RAW	sediert (LOC2 +15)	1035	1999	0.608627	0.606483	0.606483	0.606483	0.608709	0.608709	0.608709	0.616903	0.616903	0.616903	0.087844	-0.007629	0.554717	-1.089565	-0.752872	-0.075122	0.486085	0.701142	0.673503	0.465173	0.269671	-0.402157	3.699703	0.182181	14.450543	0.708995	0.457175	0.211249	-0.12808	0.099064	0.253123	0.334857	-0.511911	-0.787458	0.844923	-0.718178	2781617920	3.070544	38.05233	1.063454	44	0.334857	58	1.288162
POM-AEP	22	0110021A.RAW	wach (vor LOC1)	170	1999	-1	0.756284	-1	-1	1.067824	-1	-1	1.334875	-1	-1	0.532668	0.13651	0.042092	1.095671	1.279718	0.372169	-1.305727	-3.161339	-4.548605	-4.609052	-3.2668	-0.603923	67.665947	0.720629	187.580032	3.398108	4.30203	5.009094	-2.409848	-4.298941	-6.042518	-7.445083	-2.763056	1.308192	-1.882705	-1.246676	40526295040	185.819794	899.632202	5.009094	48	6.238789	72	2.491225
POM-AEP	22	0110021A.RAW	sediert (LOC1 +15 DS)	203	999	-1	-1	-1	-1	-1	-1	-1	-1	-1	-1	0.583479	1.376187	-0.563718	3.371196	-1.158966	-3.355542	-4.359009	-3.728881	-1.630506	0.260579	1.115506	1.159824	64.401001	0.855571	218.728012	1.477925	2.589583	3.390839	-1.470783	-2.801518	-3.718667	-4.180344	-2.355066	-0.742497	0.279969	-1.28982	21873491968	69.543106	456.637451	3.390839	48	4.328803	74	2.037503
POM-AEP	22	0110021B.RAW	sediert (vor ROC1)	313	999	0.500673	0.499733	0.499733	0.499733	0.513544	0.513544	0.513544	0.52612	0.52612	0.52612	0.051421	0.032565	0.056605	0.290285	-0.113307	-0.352202	-0.551977	-0.660526	-0.640185	-0.457629	-0.174359	0.032554	1.617109	0.122127	4.609597	0.406755	0.48002	0.499135	-1.00258	-1.154623	-1.207663	-1.128998	0.685092	1.100127	-0.871436	0.64166	1015186176	8.567173	39.560532	0.309769	45	1.17488	69	0.809513
POM-AEP	22	0110021B.RAW	wach (vor LOC2)	343	999	-1	-1	-1	-1	-1	-1	-1	-1	-1	-1	0.735787	1.629467	-5.629472	3.477842	0.709079	-1.27611	-3.449988	-4.795191	-5.100424	-3.782731	-1.397264	-2.851797	133.877487	1.142929	466.76767	-0.970686	1.696654	3.982451	1.752776	0.379353	-0.821292	-1.820013	-3.700895	-3.060501	0.5883	-1.915048	34266451968	53.960678	912.455505	6.772078	51	3.479813	75	3.661747
POM-AEP	22	0110021B.RAW	wach (ROC1 +15 DS)	345	1999	-1	-1	-1	-1	-1	-1	-1	-1	-1	-1	0.910284	1.797132	-5.842483	4.302387	0.886595	-1.510568	-4.112024	-5.669801	-5.880025	-4.207529	-1.115392	-2.165078	166.207718	1.34828	551.568726	-1.330074	1.668511	4.271083	2.416395	1.088573	0.019288	-0.885073	-3.738277	-4.066963	0.431011	-3.751904	39806365696	75.38031	1177.63623	6.894021	52	3.085926	76	3.725289
POM-AEP	22	0110021B.RAW	sediert (LOC2 +15)	375	1999	-1	0.571723	-1	-1	0.674766	-1	-1	0.832302	-1	-1	0.567655	-2.073396	0.688797	-1.257917	-0.118662	0.014343	0.386482	0.497522	0.85748	1.219524	0.602465	3.004039	18.376673	1.088343	308.211975	1.311911	1.56959	1.744691	1.933703	1.68525	1.436509	1.096041	-5.073124	-5.595956	2.094241	0.258704	48398798848	78.576897	432.972412	1.720013	51	3.994071	77	1.197393
POM-AEP	22	0110021D.RAW	sediert (vor ROC2)	2435	1999	-1	-1	-1	-1	-1	-1	-1	-1	-1	-1	-1	-1	-1	-1	-1	-1	-1	-1	-1	-1	-1	-1	-1	-1	-1	-1	-1	-1	-1	-1	-1	-1	-1	-1	-1	-1	-1	-1	-1	-1	-1	-1	-1	-1
POM-AEP	22	0110021D.RAW	wach (ROC2 +15 DS)	2470	1999	-1	-1	-1	-1	-1	-1	-1	-1	-1	-1	-1	-1	-1	-1	-1	-1	-1	-1	-1	-1	-1	-1	-1	-1	-1	-1	-1	-1	-1	-1	-1	-1	-1	-1	-1	-1	-1	-1	-1	-1	-1	-1	-1	-1
POM-AEP	23	0110051A.RAW	wach (vor LOC1)	238	999	-1	0.643786	-1	-1	0.796825	-1	-1	0.966014	-1	-1	0.472032	0.025462	-2.305885	1.128635	-3.227101	-4.198354	-4.346403	-3.960958	-2.75337	-1.222478	0.064131	0.67912	78.753151	0.710177	194.560486	4.311183	6.148159	7.435835	-2.566681	-4.219108	-5.408355	-5.897698	-1.147282	0.110726	2.042379	0.401972	23020017664	205.761078	600.552979	7.930791	49	1.503405	77	0.442961
POM-AEP	23	0110051A.RAW	sediert (LOC1 +15 DS)	270	1999	0.484578	0.461936	0.461936	-1	0.46438	0.46438	-1	0.468047	0.468047	-1	0.267274	0.610823	-0.870299	2.496834	-0.335052	-1.379601	-2.003746	-2.479115	-2.428349	-2.039848	-1.509596	-1.926592	35.589767	0.490332	95.066704	0.68855	1.867482	3.045592	0.146248	-1.112856	-2.301833	-3.074374	-1.670845	-0.170977	-1.928492	0.743067	17917018112	36.339455	290.43573	4.509594	50	2.339435	72	0.966596
POM-AEP	23	0110051A.RAW	sediert (vor ROC1)	875	1999	0.608048	0.605763	0.605763	0.605763	0.636854	0.636854	0.636854	0.658335	0.658335	0.658335	0.06822	0.294762	0.608314	-0.348129	-0.428713	-0.323465	-0.22869	-0.161049	-0.108617	-0.075961	-0.007842	-0.28112	1.041443	0.091451	3.852845	0.90043	0.778095	0.605576	-1.064762	-1.091288	-1.028181	-0.869865	0.527339	0.764787	-0.361838	0.534108	888447808	7.200561	29.598898	0.978819	45	0.803907	68	0.582703
POM-AEP	23	0110051A.RAW	wach (ROC1 +15 DS)	908	999	-1	0.762952	0.762952	-1	1.310414	1.310414	-1	1.54236	1.54236	-1	0.338172	0.560274	0.419497	-0.11639	-1.338135	-1.509802	-1.1503	-0.387027	0.361903	0.916033	1.211564	0.373674	8.62413	0.498222	59.555168	1.142574	0.99895	0.639267	-1.396356	-1.126594	-0.812772	-0.547718	1.048201	1.425997	-2.258343	-1.330286	19485204480	16.893621	136.040054	1.07368	45	1.716871	67	1.576417
POM-AEP	23	0110051A.RAW	wach (vor LOC2)	1015	1999	-1	0.746321	0.746321	-1	1.24238	1.24238	-1	1.446153	1.446153	-1	0.291933	0.835671	2.79383	-1.873661	0.969194	2.110737	2.519771	2.221744	1.532227	0.85925	0.498342	0.809718	32.684399	0.698993	126.892036	-0.355055	-1.590214	-2.650333	1.216921	2.271236	3.076275	3.514238	-0.132365	-1.87291	1.393562	-3.123152	25957449728	53.353252	744.591309	2.637462	41	3.484783	59	2.591293
POM-AEP	23	0110051A.RAW	sediert (LOC2 +15)	1048	999	-1	0.697233	0.697233	-1	0.964617	0.964617	-1	1.152633	1.152633	-1	0.299115	0.423743	1.488108	1.559901	0.192261	-1.010741	-2.121815	-2.704314	-2.622919	-1.91954	-0.798029	-2.632498	35.832523	0.920289	162.911346	2.077928	2.59579	2.871603	-2.321568	-3.009015	-3.305202	-3.169689	1.48748	1.700566	-0.674087	0.58462	27951869952	60.617851	483.361359	2.871603	48	1.255141	68	2.287221
POM-AEP	23	0110051B.RAW	sediert (vor ROC2)	2240	1999	0.485934	0.4857	0.4857	0.4857	0.5223	0.5223	0.5223	0.538104	0.538104	0.538104	0.043997	0.329065	0.403038	-0.123463	0.014803	0.024752	-0.026179	-0.112279	-0.178179	-0.199759	-0.14865	0.012508	0.393995	0.09069	1.734295	0.348244	0.212309	0.086798	-0.792213	-0.848275	-0.869824	-0.845759	0.130585	0.482368	0.137853	0.080985	420536480	3.268251	22.512827	0.658479	42	0.70986	72	0.178805
POM-AEP	23	0110051B.RAW	wach (ROC2 +15 DS)	2273	999	-1	0.859661	-1	-1	1.460183	-1	-1	1.651709	-1	-1	0.829647	0.368395	1.210034	-0.06859	-3.331358	-2.970853	-1.204024	1.507011	3.46689	3.12997	0.993919	1.745355	51.099453	1.151227	340.972382	1.712858	2.434722	2.662315	0.634868	-0.077747	-0.352553	-0.58431	-1.480655	-0.991937	0.90245	2.856221	44743524352	28.973186	487.033295	1.892718	50	1.911471	75	2.856221
POM-AEP	24	0110081B.RAW	sediert (vor ROC1)	288	999	0.493588	0.509509	0.509509	0.509509	0.531275	0.531275	0.531275	0.540364	0.540364	0.540364	0.198686	0.403728	-0.097772	0.133405	-1.919439	-2.224032	-1.783232	-0.914488	0.04849	0.863845	1.251635	-0.277112	15.229084	0.409819	41.933353	1.58317	1.554963	1.354251	-1.891131	-1.746537	-1.41279	-0.929329	0.035112	-0.434087	0.269511	0.445429	6262004736	16.705435	75.458237	1.455594	45	1.493785	75	1.106113
POM-AEP	24	0110081A.RAW	wach (vor LOC1)	313	999	-1	0.188988	-1	-1	0.27124	-1	-1	0.31168	-1	-1	0.409413	1.088273	-4.535587	-8.28092	-10.457738	-8.401925	-5.814754	-2.545991	1.355166	4.898102	6.93477	-1.536279	386.858643	1.729762	714.542236	10.202697	10.701112	10.004223	-10.220186	-9.921285	-8.519762	-6.057585	3.40475	4.380311	-2.89734	-1.426812	63507423232	672.067871	1495.936523	10.202697	46	4.684082	68	2.064772
POM-AEP	24	0110081B.RAW	wach (ROC1 +15 DS)	320	1999	-1	0.824283	-1	-1	1.416568	-1	-1	1.651656	-1	-1	-1	-1	-1	-1	-1	-1	-1	-1	-1	-1	-1	-1	-1	-1	-1	-1	-1	-1	-1	-1	-1	-1	-1	-1	-1	-1	-1	-1	-1	-1	-1	-1	-1	-1
POM-AEP	24	0110081B.RAW	wach (vor LOC2)	330	1999	-1	1.020649	-1	-1	1.535598	-1	-1	1.713792	-1	-1	-1	-1	-1	-1	-1	-1	-1	-1	-1	-1	-1	-1	-1	-1	-1	-1	-1	-1	-1	-1	-1	-1	-1	-1	-1	-1	-1	-1	-1	-1	-1	-1	-1	-1
POM-AEP	24	0110081A.RAW	sediert (LOC1 +15 DS)	345	1999	-1	0.548785	0.548785	-1	0.615257	0.615257	-1	0.70674	0.70674	-1	0.356412	0.526364	-4.809315	-0.700659	-7.644222	-7.787119	-6.683783	-5.017434	-2.943155	-0.545368	1.815641	0.753509	225.642334	0.997065	429.179565	6.291314	7.267445	7.609229	-10.145721	-10.873501	-10.539974	-8.965286	5.421398	6.460816	-2.861812	-1.026671	36546445312	643.310547	1514.804443	6.291314	46	6.176762	67	3.33261
POM-AEP	24	0110081B.RAW	sediert (LOC2 +15)	363	999	-1	0.674955	-1	-1	0.864371	-1	-1	1.099892	-1	-1	-1	-1	-1	-1	-1	-1	-1	-1	-1	-1	-1	-1	-1	-1	-1	-1	-1	-1	-1	-1	-1	-1	-1	-1	-1	-1	-1	-1	-1	-1	-1	-1	-1	-1
POM-AEP	24	0110081B.RAW	sediert (vor ROC2)	5468	999	0.675065	0.673865	0.673865	0.673865	0.701392	0.701392	0.701392	0.709916	0.709916	0.709916	0.16148	0.038705	0.653138	-0.229458	-0.004792	-0.108605	-0.312961	-0.40998	-0.272265	-0.058741	0.124883	0.239367	0.909056	0.092929	3.450742	0.852521	0.629007	0.336642	-1.324567	-1.317531	-1.206163	-0.997484	0.313039	0.470695	-0.075007	-0.012101	780740928	7.501256	31.052073	1.277136	43	0.71939	72	0.228181
POM-AEP	24	0110081B.RAW	wach (ROC2 +15 DS)	5500	1999	-1	-1	-1	-1	-1	-1	-1	-1	-1	-1	-1	-1	-1	-1	-1	-1	-1	-1	-1	-1	-1	-1	-1	-1	-1	-1	-1	-1	-1	-1	-1	-1	-1	-1	-1	-1	-1	-1	-1	-1	-1	-1	-1	-1
POM-AEP	25	0110101A.RAW	wach (vor LOC1)	225	1999	-1	0.354594	-1	-1	0.489372	-1	-1	0.589144	-1	-1	0.637599	-0.077266	-5.304862	-4.650078	-10.825566	-8.101586	-4.510451	-1.921954	-0.575048	0.473389	1.785028	-0.222977	260.428223	0.737939	433.015961	8.322727	8.748824	8.769186	-9.898584	-10.465071	-10.486478	-9.674211	2.035257	4.401869	-1.957266	0.768236	29416749056	661.704346	1366.446289	8.322727	46	5.173584	70	0.757742
POM-AEP	25	0110101A.RAW	sediert (LOC1 +15 DS)	258	999	-1	0.5163	-1	-1	0.551847	-1	-1	0.591145	-1	-1	0.268319	0.339734	0.335544	-2.8226	-4.27172	-2.734788	-0.812075	0.633709	1.433326	1.523626	1.280567	-0.408373	41.165268	0.438	95.745918	3.603202	3.295767	2.734328	-3.374045	-3.179007	-2.732897	-2.127207	0.233807	0.458128	-0.101487	-0.457788	4569906688	65.290115	170.689911	3.693205	45	1.455899	72	0.326752
POM-AEP	25	0110101A.RAW	sediert (vor ROC1)	808	999	0.618132	0.6181	0.6181	-1	0.714274	0.714274	-1	0.881887	0.881887	-1	0.075779	0.144631	0.093738	0.393601	0.025396	-0.303474	-0.561103	-0.621948	-0.517878	-0.307306	-0.023603	0.12533	1.357922	0.115508	5.032742	0.266633	0.311649	0.312835	-0.846967	-0.943017	-0.916487	-0.802537	0.399343	0.451111	0.360534	-0.190539	755908352	3.885997	14.707132	0.313272	42	0.251107	69	0.314966
POM-AEP	25	0110101A.RAW	wach (ROC1 +15 DS)	840	1999	-1	0.741222	-1	-1	1.407892	-1	-1	1.627283	-1	-1	0.791932	-0.614237	-0.90936	-0.409223	-6.287895	-5.365782	-3.074093	-1.151097	0.254393	1.148778	1.9724	-0.417059	85.924706	1.483859	539.373474	3.962186	3.339848	2.538812	-5.52558	-5.301666	-4.87146	-4.200714	1.45777	3.114434	-1.57728	3.724803	52667932672	161.502655	770.706604	3.609422	44	5.111683	69	3.724803
POM-AEP	25	0110101B.RAW	sediert (vor ROC2)	2525	1999	0.668693	0.667589	0.667589	0.667589	0.711412	0.711412	0.711412	0.752031	0.752031	0.752031	0.042947	0.06794	0.47205	0.086968	0.132981	0.007784	-0.109681	-0.194741	-0.237177	-0.242278	-0.248522	-0.052235	0.482152	0.101685	2.834279	0.18754	0.116275	0.032662	-0.822778	-0.93894	-1.003227	-0.991598	0.419551	0.924729	-0.131517	-0.360472	703413696	4.776442	26.660336	0.429594	42	1.045627	70	0.532883
POM-AEP	25	0110101B.RAW	wach (ROC2 +15 DS)	2560	1999	-1	0.59564	-1	-1	1.016862	-1	-1	1.270561	-1	-1	0.408817	-2.169737	1.670069	-2.255304	-2.229118	-1.766768	-1.407476	-0.993135	-0.630792	0.012778	1.195437	0.223785	25.518238	0.997631	304.162354	3.935653	2.967486	1.564145	-5.788741	-4.80021	-3.311343	-1.422502	5.482856	4.175736	2.816327	-1.325955	75923300352	153.470261	950.333984	4.269434	44	5.482856	64	5.491471
POM-AEP	26	0110171A.RAW	wach (vor LOC1)	300	1999	0.433611	0.481174	0.481174	-1	0.497779	0.497779	-1	0.507457	0.507457	-1	0.276668	0.115399	0.459293	-0.203511	-0.256841	-0.558073	-0.800352	-0.869698	-0.607348	-0.062156	0.328132	-0.572581	2.848289	0.228008	16.563875	1.529485	1.737093	1.780053	-0.596834	-0.966727	-1.25364	-1.395235	-0.430171	0.387379	-0.407455	1.533053	5508449792	16.185848	111.233414	1.780053	48	1.058933	70	1.393815
POM-AEP	26	0110171A.RAW	sediert (LOC1 +15 DS)	333	999	0.591422	0.572572	0.572572	-1	0.581854	0.581854	-1	0.587654	0.587654	-1	0.174417	0.094009	0.828628	0.065577	-0.016938	-0.109501	-0.157062	-0.070595	0.117618	0.17871	0.101941	-0.212998	0.843223	0.16453	3.819075	0.648126	0.545755	0.447212	-0.232013	-0.400822	-0.5245	-0.62076	-0.381184	-0.045418	0.126873	0.342057	598962240	2.07331	19.250809	0.744032	45	0.140211	73	0.312513
POM-AEP	26	0110171B.RAW	wach (vor LOC2)	365	1999	-1	0.559781	0.559781	-1	0.718914	0.718914	-1	0.884574	0.884574	-1	0.669316	-0.85265	1.542845	-4.182342	-3.588533	-2.430153	-1.514215	-0.604553	0.699799	2.041009	3.075479	-1.508912	58.431728	1.760699	567.899353	4.414999	4.076447	3.063247	-5.141161	-4.233128	-2.765644	-0.871147	6.226989	4.664023	-3.004141	2.93858	99673055232	176.440338	1159.776001	4.318999	45	6.226989	64	6.675312
POM-AEP	26	0110171B.RAW	sediert (LOC2 +15)	398	999	-1	0.613513	0.613513	-1	0.658954	0.658954	-1	0.694319	0.694319	-1	0.371264	0.176142	-0.533547	-2.932747	-0.439902	0.839564	1.265088	0.701262	-0.532902	-1.564561	-1.755152	-0.450291	17.922457	0.920506	178.620941	2.095641	2.189527	1.835019	-2.579404	-2.262717	-1.57434	-0.768091	2.168088	0.681151	0.675581	1.033317	17255317504	34.083485	320.046326	1.849171	45	2.441624	63	0.991138
POM-AEP	26	0110171B.RAW	sediert (vor ROC2)	1483	999	0.734646	0.733322	0.733322	0.733322	0.848196	0.848196	0.848196	0.926228	0.926228	0.926228	0.393709	-1.219533	0.167178	0.83822	0.863658	0.580851	0.254404	0.028713	-0.194365	-0.524396	-0.907224	0.869553	5.258607	0.562811	83.223366	-0.995147	-0.615329	-0.122262	0.655662	-0.094213	-0.852909	-1.514847	-0.472373	1.391248	-0.176389	1.791647	19861561344	10.244699	120.271523	0.551824	35	1.074177	51	2.371324
POM-AEP	26	0110171B.RAW	wach (ROC2 +15 DS)	1515	1999	-1	0.769895	0.769895	-1	1.108463	1.108463	-1	1.341546	1.341546	-1	0.613696	-0.050322	-1.689492	-2.217856	-5.136357	-4.460071	-3.24999	-1.866897	-0.603577	0.352064	1.047597	-3.988505	85.591835	1.065443	322.498596	4.870526	5.256583	4.974073	-6.915641	-7.327487	-7.119296	-6.283575	2.131997	4.37386	-6.055464	4.234193	73165971456	346.054016	1485.737549	4.870526	46	6.554458	70	4.234193
POM-AEP	27	0110181A.RAW	wach (vor LOC1)	275	1999	-1	0.499941	-1	-1	0.833069	-1	-1	0.996728	-1	-1	0.491034	0.514911	0.333956	0.789827	-0.821042	-0.964799	-0.766148	-0.342676	0.22267	0.318244	0.110861	2.426624	9.361495	0.786344	98.268639	0.32519	0.374145	0.507707	-0.405417	-0.785173	-1.191714	-1.549482	-0.842435	0.624336	0.373352	-0.619796	17436295168	6.728468	133.41069	0.410179	47	2.003475	71	2.009722
POM-AEP	27	0110181A.RAW	sediert (LOC1 +15 DS)	310	1999	-1	0.496811	0.496811	-1	0.514005	0.514005	-1	0.523034	0.523034	-1	0.254363	-0.466706	0.565072	0.274432	0.134846	-0.326689	-0.691948	-0.786485	-0.317568	0.414365	1.009454	1.003818	4.133889	0.574324	48.011204	0.10814	-0.429036	-0.960132	-1.579141	-1.207364	-0.859048	-0.490091	1.024743	1.091512	-0.909313	0.698665	6389624832	9.60367	104.245575	1.837762	41	1.063654	67	1.590066
POM-AEP	27	0110181B.RAW	sediert (vor ROC1)	428	999	0.564258	0.56332	0.56332	0.56332	0.592554	0.592554	0.592554	0.600363	0.600363	0.600363	0.051073	-0.03112	0.712225	-0.136711	-0.214378	-0.251969	-0.248395	-0.135257	0.032817	0.179145	0.280711	0.13586	0.846791	0.049196	1.483476	0.450814	0.167028	-0.138352	-1.210662	-1.12726	-0.970573	-0.758151	0.7861	1.045734	-0.366452	-0.14431	328999904	6.370119	29.04504	1.116292	42	1.052242	68	0.32878
POM-AEP	27	0110181B.RAW	wach (ROC1 +15 DS)	460	1999	-1	0.784938	0.784938	-1	1.344087	1.344087	-1	1.547343	1.547343	-1	0.952264	-1.364136	-0.226915	0.326121	-0.412723	-0.434171	-0.171948	-0.225133	-0.201453	-0.482681	-0.705894	-0.94201	4.11704	1.223998	346.722443	0.029216	0.454103	0.66214	-0.473544	-0.756574	-0.891752	-0.942524	1.265519	2.00334	-1.367243	-2.774912	76917768192	18.310114	411.801025	0.779542	50	2.00334	66	3.648206
POM-AEP	27	0110181B.RAW	wach (vor LOC2)	470	1999	-1	0.718932	0.718932	-1	1.184721	1.184721	-1	1.396125	1.396125	-1	1.138849	-2.140368	-1.826194	-0.332727	-1.559082	-0.93456	0.265709	1.262104	1.481572	0.475794	-0.841542	-0.420958	16.301352	1.217451	393.850616	0.271823	1.239607	1.927031	1.928225	0.977319	0.012418	-1.070122	-3.799961	-1.212806	-2.803335	-2.716839	93840203776	42.292988	916.752686	3.177206	51	3.919894	72	2.462552
POM-AEP	27	0110181B.RAW	sediert (LOC2 +15)	503	999	-1	0.704174	0.704174	-1	0.838436	0.838436	-1	0.960273	0.960273	-1	0.642913	-0.573983	1.479275	0.368877	1.466188	1.086464	-0.157785	-1.999685	-3.067736	-3.081298	-1.853581	-1.076309	33.507137	0.880915	196.542892	2.005102	1.801503	1.626507	-2.565292	-3.162825	-3.635426	-3.924941	0.951647	2.284123	1.536889	-2.017549	36383834112	67.672432	285.019653	2.391692	44	2.534032	68	2.456851
POM-AEP	27	0110181B.RAW	sediert (vor ROC2)	5590	1999	0.658167	0.657824	0.657824	0.657824	0.677712	0.677712	0.677712	0.684528	0.684528	0.684528	0.059683	-0.04687	0.610849	-0.195735	-0.308627	-0.339742	-0.304284	-0.23412	-0.151202	-0.058715	-0.034428	0.043523	0.801111	0.06082	2.166508	0.941246	0.714717	0.450163	-1.453943	-1.565629	-1.602367	-1.530611	0.064255	0.652797	0.050823	-0.560363	683488896	11.821768	49.048199	1.337602	43	1.173247	71	0.865107
POM-AEP	27	0110181B.RAW	wach (ROC2 +15 DS)	5623	999	-1	-1	-1	-1	-1	-1	-1	-1	-1	-1	0.398629	0.400062	-0.688892	-1.931199	0.144565	1.727779	2.987643	3.18269	2.18853	0.493017	-1.291751	0.656072	33.557575	0.759257	138.841629	-1.313699	-1.834238	-2.197382	1.294124	1.436286	1.486559	1.434793	-1.54776	-1.219304	1.23806	-1.201016	21026390016	24.782381	279.016724	1.827127	39	1.486559	57	1.213208
POM-AEP	28	0110191A.RAW	wach (vor LOC1)	423	999	-1	0.744566	-1	-1	1.229218	-1	-1	1.433091	-1	-1	0.741023	-1.082758	-12.26194	-4.241181	-16.573923	-14.586848	-10.804076	-6.908394	-3.660804	-0.807632	1.638809	0.546316	838.478088	1.171873	1115.317383	13.660455	19.222874	23.355806	-7.956897	-11.90138	-14.172168	-14.408495	-2.96754	-0.017582	1.027463	-1.401378	26499864576	1726.856812	4589.687988	24.19372	49	2.119526	74	-0.682692
POM-AEP	28	0110191A.RAW	sediert (LOC1 +15 DS)	455	1999	-1	-1	-1	-1	-1	-1	-1	-1	-1	-1	0.959195	0.186902	-3.825831	2.975411	-5.716735	-7.456735	-7.455376	-6.408314	-4.145983	-1.543805	1.119863	-0.887719	230.072708	1.193975	543.4776	5.368208	6.854818	8.103965	-6.067615	-7.610649	-8.172044	-7.687838	1.394041	2.455424	-1.025265	2.346677	28497559552	376.634033	849.697327	8.103965	48	2.726243	70	2.144285
POM-AEP	28	0110191A.RAW	sediert (vor ROC1)	1208	999	-1	0.662836	0.662836	-1	0.69769	0.69769	-1	0.728016	0.728016	-1	0.048991	0.05757	0.337967	0.011091	-0.333203	-0.414691	-0.471921	-0.480585	-0.418632	-0.275011	-0.070923	0.118087	1.124182	0.062923	2.94859	0.672765	0.598036	0.484767	-1.37244	-1.516404	-1.565652	-1.500264	0.23936	0.768611	-0.154006	-0.201351	622584384	10.642704	49.8312	0.814269	43	1.32354	71	0.670651
POM-AEP	28	0110191A.RAW	wach (ROC1 +15 DS)	1240	1999	-1	-1	-1	-1	-1	-1	-1	-1	-1	-1	0.605398	-1.927574	-1.386343	-0.374444	-4.733838	-4.463431	-2.96484	-1.165931	0.376224	1.454973	1.978156	-0.860709	65.171219	0.842803	243.250061	2.469627	2.396617	2.174131	-3.709288	-3.250503	-2.35896	-1.188043	1.245966	-0.102672	0.742325	0.262231	19192551424	50.053185	204.915344	2.307018	45	0.492073	65	1.259459
POM-AEP	28	0110191A.RAW	wach (vor LOC2)	1285	1999	-1	0.580075	-1	-1	1.081442	-1	-1	1.394469	-1	-1	0.777495	-0.87244	-14.725284	-6.472724	-18.955793	-16.29468	-11.825803	-7.927311	-4.093341	0.357099	4.877536	2.310031	1133.031372	2.042588	1775.987793	12.623543	16.875479	19.752218	-13.798851	-15.411749	-15.161943	-12.870929	5.115611	5.388677	-1.160601	-2.076885	47274885120	1718.62915	3941.988525	19.752218	48	4.941611	67	2.870148
POM-AEP	28	0110191A.RAW	sediert (LOC2 +15)	1318	999	-1	0.660082	0.660082	-1	0.745036	0.745036	-1	0.846307	0.846307	-1	0.666681	0.209193	-12.854818	-2.213743	-14.852816	-12.642774	-8.722661	-5.573971	-3.711119	-1.917009	0.133435	-0.234883	675.310913	0.989099	1076.968384	9.532564	13.270969	17.02984	-8.23593	-11.348687	-13.111382	-13.079924	-2.540577	-0.860945	1.007502	-1.48517	54103515136	1107.036377	3109.230225	17.02984	48	5.90739	74	0.788676
POM-AEP	28	0110191B.RAW	sediert (vor ROC2)	1920	1999	-1	0.631431	0.631431	-1	0.749344	0.749344	-1	0.826892	0.826892	-1	0.149933	0.845754	0.053378	0.486909	-2.01487	-2.10525	-1.758465	-1.409369	-1.063699	-0.577685	-0.069313	-0.084854	16.002707	0.201512	29.777529	1.788341	2.410758	2.962233	-1.329138	-2.014306	-2.549049	-2.813412	-0.499901	0.34198	-0.571906	-0.04132	3202870784	38.717354	141.815689	2.962233	48	1.565569	72	0.429171
POM-AEP	28	0110191B.RAW	wach (ROC2 +15 DS)	1953	999	-1	-1	-1	-1	-1	-1	-1	-1	-1	-1	-1	-1	-1	-1	-1	-1	-1	-1	-1	-1	-1	-1	-1	-1	-1	-1	-1	-1	-1	-1	-1	-1	-1	-1	-1	-1	-1	-1	-1	-1	-1	-1	-1	-1
POM-AEP	29	0110261B.RAW	sediert (vor ROC1)	88	999	-1	0.634295	0.634295	-1	0.708138	0.708138	-1	0.784326	0.784326	-1	0.139387	-0.371093	0.215184	0.014203	0.219307	0.073578	-0.170028	-0.411048	-0.555162	-0.46523	-0.20338	-0.21858	1.04938	0.199675	11.338828	0.477502	0.268539	0.029816	-1.339848	-1.457644	-1.538768	-1.589985	0.12954	0.923453	-0.024766	0.335809	2873322240	10.099715	72.698143	1.090381	42	1.612568	71	1.219102
POM-AEP	29	0110261B.RAW	wach (vor LOC2)	115	1999	-1	0.628314	-1	-1	1.038424	-1	-1	1.282311	-1	-1	-1	-1	-1	-1	-1	-1	-1	-1	-1	-1	-1	-1	-1	-1	-1	-1	-1	-1	-1	-1	-1	-1	-1	-1	-1	-1	-1	-1	-1	-1	-1	-1	-1	-1
POM-AEP	29	0110261B.RAW	wach (ROC1 +15 DS)	120	1999	-1	-1	-1	-1	-1	-1	-1	-1	-1	-1	-1	-1	-1	-1	-1	-1	-1	-1	-1	-1	-1	-1	-1	-1	-1	-1	-1	-1	-1	-1	-1	-1	-1	-1	-1	-1	-1	-1	-1	-1	-1	-1	-1	-1
POM-AEP	29	0110261B.RAW	sediert (LOC2 +15)	148	999	-1	0.668338	-1	-1	0.833313	-1	-1	1.017363	-1	-1	-1	-1	-1	-1	-1	-1	-1	-1	-1	-1	-1	-1	-1	-1	-1	-1	-1	-1	-1	-1	-1	-1	-1	-1	-1	-1	-1	-1	-1	-1	-1	-1	-1	-1
POM-AEP	29	0110261A.RAW	wach (vor LOC1)	210	1999	-1	0.453421	-1	-1	0.522783	-1	-1	0.583332	-1	-1	0.543816	0.985869	-0.30961	-1.771897	-1.892786	-1.269436	-0.892688	-1.047618	-1.017015	-0.513423	0.287148	-0.039579	12.677858	0.666351	84.555679	2.349138	2.539904	2.607483	-2.747189	-3.060041	-3.061922	-2.677537	0.394975	0.857257	-0.154948	0.964413	12987201536	54.068996	197.706497	2.349138	46	1.546667	72	0.964413
POM-AEP	29	0110261A.RAW	sediert (LOC1 +15 DS)	245	1999	-1	0.29791	0.29791	-1	0.326432	0.326432	-1	0.348217	0.348217	-1	0.485072	0.821371	1.579845	0.62397	-0.232665	-0.09263	0.124242	0.065434	-0.032106	-0.273181	-0.38329	0.508867	4.123847	0.586801	61.560532	0.321198	-0.069644	-0.263328	-0.373174	-0.537269	-0.817085	-1.128948	-1.040758	-0.121	0.233373	-1.138331	15724793856	4.995508	133.220276	1.331453	42	1.820629	72	1.781195
POM-AEP	29	0110261B.RAW	sediert (vor ROC2)	2170	1999	0.673644	0.671763	0.671763	0.671763	0.752395	0.752395	0.752395	0.789375	0.789375	0.789375	0.220961	0.242696	0.77621	0.025889	0.151548	0.1425	0.072368	0.060061	-0.009759	-0.121894	-0.135979	-0.110925	0.759939	0.302957	17.793591	0.211756	-0.248924	-0.642913	-1.329485	-1.265927	-1.181496	-1.048533	0.755379	1.220116	-1.116027	-0.260138	4100105984	9.758065	70.668549	1.516313	41	1.571706	69	-0.05396
POM-AEP	29	0110261B.RAW	wach (ROC2 +15 DS)	2203	999	-1	0.784142	-1	-1	1.478662	-1	-1	1.668935	-1	-1	-1	-1	-1	-1	-1	-1	-1	-1	-1	-1	-1	-1	-1	-1	-1	-1	-1	-1	-1	-1	-1	-1	-1	-1	-1	-1	-1	-1	-1	-1	-1	-1	-1	-1
POM-AEP	30	0110311A.RAW	wach (vor LOC1)	310	1999	-1	0.223433	-1	-1	0.333507	-1	-1	0.386975	-1	-1	0.584599	0.923513	-4.993725	-3.462341	-1.449269	-1.338503	-1.337716	-0.649596	1.04406	3.465512	5.152263	2.660154	90.60347	1.466935	361.789795	0.619932	0.907745	0.561972	0.564381	1.597777	2.686574	3.558697	-1.897019	-3.138117	2.034483	0.360469	26478446592	41.993065	325.248901	0.424249	43	3.558697	58	2.296669
POM-AEP	30	0110311A.RAW	sediert (LOC1 +15 DS)	343	999	-1	0.45068	-1	-1	0.536021	-1	-1	0.592451	-1	-1	0.188067	-0.398936	0.162401	-0.729102	0.306416	0.670635	0.91209	1.044277	1.195932	1.293437	1.232548	-0.653668	8.232869	0.252961	26.086197	-2.31667	-3.068712	-3.582591	-0.354342	0.713969	1.737837	2.627073	2.926201	1.69899	-1.905254	0.749339	2836675840	53.816525	260.786499	2.014125	38	3.726996	62	1.085315
POM-AEP	30	0110311A.RAW	sediert (vor ROC1)	730	1999	0.568041	0.566326	0.566326	0.566326	0.598451	0.598451	0.598451	0.597671	0.597671	0.597671	0.04221	-0.037557	0.408567	-0.193734	-0.559638	-0.53388	-0.348426	-0.055151	0.239411	0.408073	0.447249	-0.098524	1.362116	0.099867	3.972596	0.270138	0.04779	-0.2329	-1.249195	-1.043716	-0.747156	-0.387397	1.465256	1.507055	-1.037925	0.491887	788419776	9.225083	42.436813	0.488411	41	1.507055	66	0.579537
POM-AEP	30	0110311A.RAW	wach (ROC1 +15 DS)	763	999	0.518084	0.533434	0.533434	-1	0.607076	0.607076	-1	0.663077	0.663077	-1	0.227765	-0.009893	-0.342244	-0.997462	-0.969337	-0.568509	-0.123584	0.249267	0.518147	0.627037	0.586147	0.018543	3.457947	0.243882	20.35531	0.329594	0.063879	-0.281979	-1.694737	-1.412999	-0.907061	-0.258393	2.056707	1.844603	-1.030091	0.393658	2918407424	14.799109	91.583298	0.778107	41	2.059647	65	1.024174
POM-AEP	30	0110311A.RAW	wach (vor LOC2)	773	999	0.489161	0.51396	0.51396	-1	0.581246	0.581246	-1	0.630879	0.630879	-1	0.256295	-0.34979	0.14289	-1.210541	-1.55333	-1.337691	-0.904391	-0.322592	0.440207	1.037588	1.30073	-0.031486	9.695679	0.292846	39.579033	1.360774	1.218453	0.797719	-2.343659	-1.966602	-1.376881	-0.620448	2.140033	1.706243	-0.77652	-0.570774	5446502912	24.03348	87.442497	1.448827	44	1.970171	65	0.94503
POM-AEP	30	0111031B.RAW	sediert (vor ROC2)	2410	1999	0.57415	0.573421	0.573421	0.573421	0.607167	0.607167	0.607167	0.622405	0.622405	0.622405	0.063386	0.156434	0.174018	0.041994	-0.227294	-0.341469	-0.394342	-0.394383	-0.313759	-0.177269	-0.019474	-0.223577	0.716059	0.106358	5.214529	0.384524	0.403263	0.361305	-0.89937	-0.979585	-0.972474	-0.888045	0.571034	1.023902	-1.197089	0.639183	2375277568	7.159835	40.073544	0.31102	44	1.289046	69	0.643654
POM-AEP	30	0111031B.RAW	wach (ROC2 +15 DS)	2445	1999	-1	0.680968	0.680968	-1	1.113852	1.113852	-1	1.315928	1.315928	-1	0.666133	0.473656	-1.087764	-1.785967	-2.105442	-1.288701	-0.097166	1.330334	2.874727	3.485519	3.194943	-4.667	64.871567	1.375913	284.70874	-1.968896	-2.591188	-3.249686	-0.918949	0.727022	2.51727	4.18104	3.230133	0.556568	-0.083694	-0.806216	56442470400	57.742554	725.927185	1.538634	36	6.143369	61	0.213258
POM-AEP	31	0111091A.RAW	wach (vor LOC1)	155	1999	-1	0.472728	0.472728	-1	0.64621	0.64621	-1	0.7898	0.7898	-1	0.371764	-0.603851	-5.143768	-2.315095	-7.722875	-6.829628	-4.566271	-2.02989	0.043191	1.252358	1.370371	-0.274574	166.964127	0.650767	248.49028	5.820078	7.614829	8.578245	-4.946384	-6.19583	-6.618969	-6.11056	-0.413547	0.63316	1.57534	-0.830395	7745581568	313.193115	701.536621	8.578245	48	2.148965	75	0.968036
POM-AEP	31	0111091A.RAW	sediert (LOC1 +15 DS)	188	999	0.429144	0.41892	0.41892	0.41892	0.434354	0.434354	0.434354	0.441936	0.441936	0.441936	0.104875	-0.151993	0.155629	0.109932	0.118782	0.196899	0.211005	0.123542	-0.103984	-0.324099	-0.430936	-0.103909	0.484428	0.115295	2.544973	-0.08706	-0.133509	-0.137743	-0.192256	-0.304741	-0.437442	-0.531923	0.062771	0.357651	0.141667	-0.105411	533941568	0.81154	15.679674	0.405469	40	0.428036	72	0.514935
POM-AEP	31	0111091A.RAW	sediert (vor ROC1)	730	1999	0.427603	0.42667	0.42667	0.42667	0.485066	0.485066	0.485066	0.508005	0.508005	0.508005	0.053111	-0.020637	0.323462	0.189598	-0.146279	-0.286028	-0.338021	-0.325694	-0.296378	-0.212143	-0.092187	0.047937	0.608187	0.069333	1.898304	0.292668	0.217769	0.115956	-0.999629	-1.050166	-1.026455	-0.934456	0.580303	0.874393	-0.339549	0.027309	280992288	5.392803	16.857845	0.470445	42	0.892984	69	0.067713
POM-AEP	31	0111091A.RAW	wach (ROC1 +15 DS)	763	999	-1	0.358319	0.358319	-1	0.585418	0.585418	-1	0.739254	0.739254	-1	0.446742	-0.49687	-2.569681	0.739522	-3.184513	-3.948183	-3.680517	-2.877499	-1.491358	-0.119832	0.887364	-1.265097	59.578911	0.575801	113.450081	2.991234	4.002143	4.560838	-2.977352	-3.697521	-4.010335	-3.993448	-0.119027	0.900738	-1.140269	-0.907441	13866016768	103.281738	279.228882	4.560838	48	2.241265	71	0.567284
POM-AEP	31	0111091A.RAW	wach (vor LOC2)	780	1999	-1	0.400684	0.400684	-1	0.559453	0.559453	-1	0.669158	0.669158	-1	0.290871	-0.019295	0.731646	0.255681	-3.136056	-3.068367	-2.229198	-1.298199	-0.636322	-0.093869	0.272153	0.105448	27.004318	0.619136	98.936096	3.182222	3.889234	4.357455	-1.760121	-2.614916	-3.424958	-4.086275	-2.074384	-0.476509	1.284754	1.2935	15987137536	90.457748	378.446716	4.357455	48	2.827962	74	1.564448
POM-AEP	31	0111091A.RAW	sediert (LOC2 +15)	813	999	-1	0.691671	0.691671	-1	0.781558	0.781558	-1	0.88706	0.88706	-1	0.217427	-0.39858	-0.201915	1.90091	-0.275671	-0.772434	-1.084115	-1.440436	-1.714793	-1.891324	-1.545522	0.128188	16.658592	0.369173	52.079216	0.342471	0.866116	1.450427	-1.034633	-1.738173	-2.24202	-2.547922	0.338016	0.641084	-0.21386	0.211645	5416571392	19.197227	73.680946	0.457498	35	2.011946	49	0.604072
POM-AEP	31	0111091B.RAW	sediert (vor ROC2)	1995	1999	0.622443	0.621443	0.621443	0.621443	0.669747	0.669747	0.669747	0.694818	0.694818	0.694818	0.129329	-0.208284	0.759417	0.016482	-0.062225	-0.060401	0.03677	0.13822	0.085698	-0.10667	-0.378562	-0.131323	0.827623	0.226704	14.712933	0.451041	0.317399	0.166039	-0.699591	-0.811591	-0.897331	-0.941659	0.240749	0.689408	-0.266272	1.114846	3168466176	5.01881	61.656643	0.513695	44	0.944714	71	1.016875
POM-AEP	31	0111091B.RAW	wach (ROC2 +15 DS)	2028	999	-1	0.942168	-1	-1	1.573543	-1	-1	1.712669	-1	-1	0.837844	-1.574694	2.627244	-0.364983	-1.138695	-1.433065	-0.674589	0.632241	1.982818	2.696172	1.926872	-0.236218	28.689928	1.768447	481.471924	1.305282	-0.31818	-1.776711	-2.976018	-2.316964	-1.754263	-0.902806	0.553388	0.594082	0.208815	5.427715	1.26E+11	53.242058	1256.703979	4.070375	42	3.962318	73	5.773921
POM-AEP	32	0111092A.RAW	wach (vor LOC1)	240	1999	-1	0.420178	0.420178	-1	0.534697	0.534697	-1	0.616114	0.616114	-1	0.384221	0.388696	-0.580567	0.40635	-1.218605	-1.509941	-1.807118	-1.968507	-1.556002	-1.232932	-0.777501	0.244972	16.16466	0.533701	91.666489	2.136467	2.784371	3.267534	-2.512811	-3.349132	-3.674354	-3.425106	0.521161	0.61505	1.829728	-0.67052	19727896576	70.204529	180.699341	2.784371	47	2.169148	78	1.509218
POM-AEP	32	0111092A.RAW	sediert (LOC1 +15 DS)	273	999	-1	0.441159	0.441159	-1	0.457946	0.457946	-1	0.465338	0.465338	-1	0.361173	-0.348078	1.161784	0.818001	0.510007	0.124944	-0.202815	-0.458705	-0.639944	-0.6591	-0.620604	0.083335	3.903323	0.292769	22.443457	0.42143	0.669571	0.947099	0.531204	-0.03084	-0.546996	-1.007183	-1.029386	-0.221787	-0.170282	0.138592	3111061504	4.276704	41.194527	1.294267	50	0.745235	73	0.567404
POM-AEP	32	0111092B.RAW	sediert (vor ROC1)	485	1999	0.298024	0.297308	0.297308	0.297308	0.310922	0.310922	0.310922	0.326347	0.326347	0.326347	0.063392	-0.023585	0.164656	0.186361	-0.008966	-0.129291	-0.311974	-0.463226	-0.513646	-0.414201	-0.163481	0.007383	0.853276	0.120661	4.498755	0.134599	0.218808	0.272676	-0.65367	-0.741843	-0.735873	-0.637595	0.686595	0.741855	-0.226249	0.334053	489593440	3.250539	12.221163	0.084738	45	0.692458	67	0.29385
POM-AEP	32	0111092B.RAW	wach (ROC1 +15 DS)	518	999	-1	0.566596	-1	-1	0.945148	-1	-1	1.193293	-1	-1	1.025732	2.193462	-0.611632	2.425977	-1.096045	-2.69632	-3.504313	-3.536384	-2.433652	-1.129188	0.117056	-4.974634	76.286827	1.752002	574.979614	1.674212	2.638248	3.319012	-3.621241	-4.896106	-5.580363	-5.800333	2.213657	4.409678	-0.855283	-1.028904	1.69E+11	148.784424	1268.693481	2.638248	47	5.520503	68	1.988993
POM-AEP	32	0111092B.RAW	wach (vor LOC2)	518	999	-1	0.566596	-1	-1	0.945148	-1	-1	1.193293	-1	-1	1.025732	2.193462	-0.611632	2.425977	-1.096045	-2.69632	-3.504313	-3.536384	-2.433652	-1.129188	0.117056	-4.974634	76.286827	1.752002	574.979614	1.674212	2.638248	3.319012	-3.621241	-4.896106	-5.580363	-5.800333	2.213657	4.409678	-0.855283	-1.028904	1.69E+11	148.784424	1268.693481	2.638248	47	5.520503	68	1.988993
POM-AEP	32	0111092B.RAW	sediert (LOC2 +15)	550	1999	-1	0.670699	-1	-1	0.857396	-1	-1	1.073515	-1	-1	0.913049	2.498216	3.264108	-0.957441	5.278806	6.606354	5.847963	2.303364	-2.220047	-5.083212	-6.155164	2.659532	204.552826	1.521683	834.116333	-0.863546	-1.173107	-0.803046	3.648453	2.202125	0.065128	-2.350857	-6.105062	-3.042174	-0.036604	2.929928	1.74E+11	81.570534	1456.956055	2.872692	51	6.426313	74	6.51076
POM-AEP	32	0111092B.RAW	sediert (vor ROC2)	2358	999	0.591334	0.590357	0.590357	0.590357	0.602876	0.602876	0.602876	0.662198	0.662198	0.662198	0.144928	-0.287397	0.212795	0.259176	0.528064	0.318437	-0.021541	-0.243651	-0.251534	-0.084103	0.155464	-0.25047	0.79238	0.397972	28.687819	0.092107	0.199075	0.315192	1.090173	0.939272	0.650493	0.22618	-2.525838	-2.347364	0.953238	-1.261871	6074850304	17.083426	97.358192	0.897567	52	2.012501	77	1.072617
POM-AEP	32	0111092B.RAW	wach (ROC2 +15 DS)	2390	1999	-1	-1	-1	-1	-1	-1	-1	-1	-1	-1	0.776769	1.507838	3.349899	-0.269854	-2.213296	-1.440072	0.191466	1.900938	2.619822	2.323279	1.316175	2.477889	44.324272	1.272602	348.025146	0.668586	0.210744	-0.275157	0.833046	1.1474	1.16274	0.804242	-1.01158	-0.234164	1.662164	0.985351	1.05E+11	9.388228	291.133972	1.016606	45	0.833046	55	1.299885
POM-AEP	33	0111201A.RAW	wach (vor LOC1)	315	1999	-1	0.461909	0.461909	-1	0.516979	0.516979	-1	0.534864	0.534864	-1	0.122551	-0.269359	0.253501	0.539265	0.574856	0.418619	0.103842	-0.240106	-0.442554	-0.421584	-0.356444	0.140843	1.522235	0.226214	16.734682	-0.564403	-0.288734	0.12153	1.062593	0.735474	0.315607	-0.040283	-1.006463	-0.899946	0.814503	-0.67821	2473717248	5.134198	44.475819	1.174995	53	0.88226	79	0.759547
POM-AEP	33	0111201A.RAW	sediert (LOC1 +15 DS)	348	999	-1	-1	-1	-1	-1	-1	-1	-1	-1	-1	0.221238	-0.120776	0.059905	-0.524383	0.455036	0.956006	1.064077	0.811116	0.295593	-0.20988	-0.478511	-0.309473	3.6605	0.301337	28.152466	-0.724227	-0.735025	-0.655499	1.039138	1.085934	1.001866	0.821331	-0.206927	-0.02414	-0.994313	-1.312914	10710560768	8.187631	92.01207	1.001866	57	1.491291	87	1.645275
POM-AEP	33	0111201A.RAW	sediert (vor ROC1)	740	1999	0.524035	0.51957	0.51957	0.51957	0.58938	0.58938	0.58938	0.658806	0.658806	0.658806	0.124432	0.158576	0.566651	0.147606	0.011026	-0.097639	-0.155975	-0.177153	-0.154624	-0.112034	-0.076916	0.339049	0.590724	0.122081	4.373216	0.437997	0.302049	0.16047	-0.611705	-0.704844	-0.799978	-0.887226	-0.334093	0.061667	0.508765	-0.681817	612862208	3.446085	26.551105	0.781052	43	0.785388	74	0.687435
POM-AEP	33	0111201A.RAW	wach (vor LOC2)	770	1999	-1	0.45257	-1	-1	0.700769	-1	-1	0.909811	-1	-1	0.446817	0.432392	-2.107131	2.509483	1.098257	0.432464	-0.136019	-0.682743	-0.936524	-1.074282	-1.639178	1.061868	18.647924	1.141522	393.029846	-2.460896	-1.106292	0.681286	3.252205	1.566868	-0.306929	-1.933512	-1.58944	0.692148	2.99285	0.461705	1.44E+11	36.784344	1309.598999	4.986485	52	3.608448	81	5.306569
POM-AEP	33	0111201A.RAW	wach (ROC1 +15 DS)	775	1999	-1	0.532395	-1	-1	0.807007	-1	-1	1.068464	-1	-1	0.619115	0.659227	-1.610248	1.764484	1.788235	2.000979	1.929055	1.097704	0.077238	-1.152255	-2.679319	1.693631	29.649582	1.237109	476.372375	-3.257842	-1.958443	-0.087793	5.810528	4.114011	1.959337	-0.217177	-3.35561	-1.101309	4.222322	0.731854	1.14E+11	99.866844	1448.748169	6.740961	53	5.174739	82	3.522252
POM-AEP	33	0111201A.RAW	sediert (LOC2 +15)	803	999	-1	0.795176	-1	-1	1.012678	-1	-1	1.232882	-1	-1	0.238516	-0.337311	0.393296	-0.760588	-1.489055	-1.953534	-1.841225	-0.79457	0.674906	2.153575	2.979456	1.615874	27.483574	0.694881	122.83709	1.360781	0.975783	0.257143	-1.917056	-1.050238	-0.028828	1.009282	1.614938	0.271021	-0.081472	-1.649462	38452596736	14.076421	729.302795	0.774862	43	2.704903	62	0.877571
POM-AEP	33	0111201B.RAW	sediert (vor ROC2)	3555	1999	-1	0.581295	0.581295	-1	0.601182	0.601182	-1	0.613273	0.613273	-1	0.058681	0.045442	0.520027	-0.190907	0.002616	0.106492	0.155964	0.144224	0.1305	0.080704	0.023075	0.109461	0.401469	0.041639	1.051754	-0.082341	-0.348593	-0.564949	-0.769525	-0.691669	-0.615562	-0.530644	0.339983	0.717133	-0.179988	-0.109534	478619136	2.8528	36.48645	0.759474	40	1.150267	71	0.636732
POM-AEP	33	0111201B.RAW	wach (ROC2 +15 DS)	3588	999	-1	0.660569	-1	-1	1.096766	-1	-1	1.34793	-1	-1	-1	-1	-1	-1	-1	-1	-1	-1	-1	-1	-1	-1	-1	-1	-1	-1	-1	-1	-1	-1	-1	-1	-1	-1	-1	-1	-1	-1	-1	-1	-1	-1	-1	-1
POM-AEP	34	0111211A.RAW	wach (vor LOC1)	250	1999	-1	-1	-1	-1	-1	-1	-1	-1	-1	-1	0.644822	0.186529	-2.196341	-6.079204	-0.659008	1.544083	2.288047	2.314171	1.753351	0.825516	0.098123	-1.626129	61.634094	0.651349	213.16481	2.757886	2.410179	1.506076	-2.075768	-1.626599	-0.882126	-0.243352	-0.187731	0.609446	-2.111813	-1.571545	25180846080	30.811338	206.114243	2.74671	44	2.038867	69	1.880638
POM-AEP	34	0111211A.RAW	sediert (LOC1 +15 DS)	283	999	-1	0.377384	-1	-1	0.410195	-1	-1	0.423679	-1	-1	0.227753	-0.073445	0.585417	-0.198485	-0.618365	-0.644459	-0.560094	-0.400466	-0.26639	-0.129398	0.012251	0.051268	1.749772	0.150448	8.413391	1.125399	0.994658	0.749366	-1.720657	-1.794257	-1.755649	-1.603047	0.566223	1.113136	-0.675347	0.653524	3397837312	17.092363	66.281639	1.08911	44	1.404033	70	0.497456
POM-AEP	34	0111211A.RAW	sediert (vor ROC1)	515	1999	0.595322	0.594468	0.594468	0.594468	0.634812	0.634812	0.634812	0.643181	0.643181	0.643181	0.070226	-0.13733	0.284815	0.190925	-0.19964	-0.390471	-0.494045	-0.51885	-0.41858	-0.235068	-0.050472	0.021693	1.075525	0.122449	7.310126	0.07451	0.051854	-0.006076	-1.440732	-1.492292	-1.406071	-1.140764	2.010614	2.529108	-1.51762	0.311949	2613433088	20.428738	84.047585	0.147998	39	2.522813	67	0.703782
POM-AEP	34	0111211A.RAW	wach (vor LOC2)	533	999	-1	0.651183	-1	-1	1.19734	-1	-1	1.488529	-1	-1	0.198162	-0.555161	-0.608231	-1.162947	-0.481447	0.550581	1.082768	0.790366	-0.164292	-1.177289	-1.735276	0.781123	9.39693	0.793291	112.609627	0.065261	0.105698	0.178987	-1.664844	-2.015441	-2.325762	-2.446043	2.189911	3.527417	-1.417252	-0.754096	29056473088	38.089115	238.327591	0.383228	41	3.742655	67	0.418687
POM-AEP	34	0111211A.RAW	wach (ROC1 +15 DS)	548	999	-1	0.557418	0.557418	-1	0.644907	0.644907	-1	0.70497	0.70497	-1	-1	-1	-1	-1	-1	-1	-1	-1	-1	-1	-1	-1	-1	-1	-1	-1	-1	-1	-1	-1	-1	-1	-1	-1	-1	-1	-1	-1	-1	-1	-1	-1	-1	-1
POM-AEP	34	0111211A.RAW	sediert (LOC2 +15)	565	1999	0.65053	0.648515	0.648515	0.648515	0.679295	0.679295	0.679295	0.683086	0.683086	0.683086	0.205379	-0.263078	0.041909	0.353738	-0.379608	-0.722591	-0.736126	-0.474363	-0.141523	0.169218	0.262343	-0.083553	1.753707	0.304059	20.548603	0.40786	0.221276	0.019663	-1.45029	-1.450483	-1.348011	-1.088577	0.494446	0.536347	-0.114299	-0.409982	5113338368	8.13837	81.757256	1.093629	41	0.949352	73	0.373706
POM-AEP	34	0111211A.RAW	sediert (vor ROC2)	3100	1999	-1	0.646974	0.646974	-1	0.70715	0.70715	-1	0.753386	0.753386	-1	0.069873	0.199912	0.875183	-0.036461	0.105392	0.033539	-0.138782	-0.343237	-0.45381	-0.467175	-0.402966	0.034022	1.544279	0.156714	7.498304	0.687791	0.667869	0.605297	-0.975557	-1.304609	-1.576091	-1.756422	0.083894	1.322468	-1.473683	0.83194	3843261440	14.128116	86.936035	0.722545	45	2.501295	70	0.7892
POM-AEP	34	0111211A.RAW	wach (ROC2 +15 DS)	3133	999	-1	0.664392	-1	-1	0.949226	-1	-1	1.173951	-1	-1	0.724257	-0.452071	4.453262	5.528869	10.33255	6.240296	1.637894	-1.291762	-2.59016	-2.88662	-3.171245	-1.656721	228.501556	1.127951	632.215759	-3.669342	-4.512096	-5.324873	1.868302	1.008869	-0.10328	-1.628054	0.088764	4.714891	-5.033523	3.190082	88430043136	127.098015	1674.730103	4.420127	39	1.868302	55	7.822031
POM-AEP	35	011121_2.RAW	wach (vor LOC1)	230	1999	-1	0.701583	-1	-1	1.10079	-1	-1	1.338443	-1	-1	0.247352	0.606936	-1.096629	-2.192206	-2.477638	-1.43926	-0.217582	0.58994	0.695601	0.29273	-0.312313	-0.902057	16.46306	0.948914	185.367416	2.286735	2.227287	1.834547	-3.780773	-3.795653	-3.416073	-2.602733	4.584556	4.426461	2.159467	-2.074644	40867737600	110.279694	455.46991	1.937474	45	4.829916	65	2.503539
POM-AEP	35	011121_2.RAW	sediert (LOC1 +15 DS)	263	999	-1	0.675752	0.675752	-1	0.847132	0.847132	-1	0.984825	0.984825	-1	0.14039	0.101749	-0.118393	-0.089007	-0.852904	-0.853938	-0.700021	-0.491311	-0.23106	0.054256	0.379372	0.157191	2.445327	0.24364	21.061522	0.513543	0.584793	0.532414	-1.013479	-0.88901	-0.668142	-0.3348	1.22733	1.029841	0.15491	0.327824	6360633344	5.963533	57.941174	0.375911	45	1.22733	64	0.700154
POM-AEP	35	011121_2.RAW	sediert (vor ROC1)	680	1999	-1	0.448628	0.448628	-1	0.556589	0.556589	-1	0.61226	0.61226	-1	0.077354	0.164198	0.870359	-0.230536	-0.103533	0.001584	0.120805	0.130477	0.098979	0.066125	0.06463	-0.003422	0.898331	0.139633	4.915889	0.137601	-0.10376	-0.356625	-0.670903	-0.472474	-0.260068	-0.035749	0.608606	0.491281	-0.374583	0.373219	569188416	1.790501	19.836708	0.643825	41	0.564201	65	0.419797
POM-AEP	35	011121_2.RAW	wach (ROC1 +15 DS)	713	999	-1	0.940089	-1	-1	1.475994	-1	-1	1.695523	-1	-1	0.29052	0.359928	-1.598362	-0.452973	-1.292299	-1.303001	-1.070811	-0.512112	0.325507	1.161438	1.618095	0.353785	11.864525	0.715481	148.067017	0.05895	-0.015572	-0.161686	-1.235715	-0.786992	-0.105772	0.732749	1.450845	0.029762	-0.27328	-2.407273	18484340736	10.699798	199.103333	0.600573	39	2.297043	62	2.458196
POM-AEP	35	011121_2.RAW	wach (vor LOC2)	740	1999	-1	0.758474	-1	-1	1.194272	-1	-1	1.436469	-1	-1	0.422657	1.05516	2.153413	-2.261002	-0.444232	-0.043351	0.062489	-0.025528	0.101088	0.793403	1.55895	1.426237	16.170645	0.854165	211.715134	2.075511	1.407758	0.625676	-1.258224	-0.332741	0.68717	1.767813	0.368059	-1.80912	-0.344244	0.933637	28363698176	16.370775	269.315674	2.762985	44	2.906759	60	1.712886
POM-AEP	35	011121_2.RAW	sediert (LOC2 +15)	773	999	-1	0.773329	0.773329	-1	1.120587	1.120587	-1	1.290972	1.290972	-1	0.188747	-0.421875	1.833498	-1.968075	0.716518	1.543572	1.769217	1.431699	0.801555	0.103003	-0.551338	0.001371	16.44599	0.425732	56.639656	0.597015	-0.1675	-0.919971	-1.236979	-0.91149	-0.567399	-0.167245	1.941373	1.931084	-0.756358	1.040213	12608567296	13.093809	155.378128	2.402086	42	2.034788	65	1.268989
POM-AEP	35	011121_2.RAW	sediert (vor ROC2)	2905	1999	0.596299	0.872485	0.872485	-1	1.457357	1.457357	-1	1.615629	1.615629	-1	0.172856	-0.251111	1.580174	-1.453964	-0.615215	-0.131474	0.230862	0.467938	0.654789	0.781565	0.815813	-0.359362	7.176339	0.367066	49.30817	1.337075	0.274672	-0.732731	-2.659152	-2.067138	-1.486825	-0.775588	2.428852	2.655852	-1.732669	-1.358478	17753505792	34.356922	238.857788	2.706468	42	2.655852	66	1.231904
POM-AEP	35	011121_2.RAW	wach (ROC2 +15 DS)	2938	999	-1	1.023876	-1	-1	1.339318	-1	-1	1.588227	-1	-1	0.742203	-0.053727	-1.721491	-0.092026	-1.808034	-1.56136	-0.222645	1.710495	3.37243	3.862213	3.242863	-2.525049	54.839085	1.577583	538.86676	-2.808781	-4.403484	-5.852146	-1.841814	0.338963	2.327105	3.880162	1.523224	-0.554248	-1.554402	4.680068	1.26E+11	112.452393	1435.788574	5.921588	39	4.154901	62	4.86007
POM-AEP	36	0111261A.RAW	wach (vor LOC1)	165	1999	-1	0.249509	0.249509	-1	0.370214	0.370214	-1	0.469838	0.469838	-1	0.302622	0.010455	-0.058729	0.093155	-0.358401	-0.447331	-0.34473	0.22764	0.732249	0.941652	0.914819	0.553187	3.077259	0.311651	29.709719	-0.740388	-0.995791	-1.223089	-0.783829	-0.535298	-0.228518	0.116495	0.720061	0.859668	-0.267809	0.318857	4849299968	5.433353	67.436615	1.272094	38	0.974879	68	0.132958
POM-AEP	36	0111261A.RAW	sediert (LOC1 +15 DS)	198	999	-1	0.528802	0.528802	-1	0.560752	0.560752	-1	0.598786	0.598786	-1	0.133719	0.098024	1.161959	-0.659593	-0.685878	-0.412459	-0.04156	0.198724	0.232193	0.104855	-0.074053	0.044774	2.548986	0.287435	15.389315	1.206876	0.804045	0.310053	-2.007219	-1.865995	-1.63833	-1.312475	1.437223	1.760238	-0.738422	0.5912	2567488256	20.175585	74.086487	1.537739	43	1.713815	67	0.869812
POM-AEP	36	0111261A.RAW	sediert (vor ROC1)	265	1999	-1	0.634316	0.634316	-1	0.644932	0.644932	-1	0.661968	0.661968	-1	0.038502	0.148889	0.59157	-0.229144	0.056342	0.166077	0.247743	0.252038	0.219313	0.183213	0.135268	-0.105849	0.691453	0.063257	1.387273	0.132718	-0.096172	-0.317471	-0.147361	-0.007946	0.094104	0.154177	0.118397	0.083282	-0.220562	0.180863	284926816	0.284368	9.470179	0.728066	42	0.144205	63	0.289075
POM-AEP	36	0111261A.RAW	wach (ROC1 +15 DS)	300	1999	0.64387	0.585676	0.585676	0.585676	0.601801	0.601801	0.601801	0.607494	0.607494	0.607494	0.144579	0.185927	0.474915	-0.004856	0.192708	0.21836	0.206069	0.162428	0.109463	0.013615	-0.097927	0.191833	0.472359	0.097413	2.696222	-0.049072	-0.238075	-0.40314	-0.229213	-0.20862	-0.216249	-0.239861	-0.38726	-0.174068	0.060116	0.040522	590573120	0.607494	15.892647	0.860235	41	0.794551	74	0.353155
POM-AEP	36	0111261A.RAW	wach (vor LOC2)	753	999	-1	0.475014	-1	-1	0.793273	-1	-1	1.001432	-1	-1	0.29396	-0.449499	-1.00625	2.088939	-1.658703	-2.935967	-3.668988	-3.607713	-2.525995	-0.624459	1.51923	-2.013581	56.559689	0.863311	159.078552	1.41618	1.982462	2.548028	-1.89016	-2.394989	-2.660403	-2.620817	-0.219225	0.304902	0.036547	1.635979	13650445312	38.502056	229.5298	2.548028	48	1.492213	72	2.223513
POM-AEP	36	0111261A.RAW	sediert (LOC2 +15)	785	1999	-1	0.640618	0.640618	-1	0.812585	0.812585	-1	1.005846	1.005846	-1	0.174916	-0.305862	-0.026509	-0.697807	-2.045762	-1.457022	-0.73433	-0.380888	-0.537861	-0.81964	-0.847114	-0.682589	9.718191	0.54383	76.410744	2.366853	2.611757	2.709228	-2.371907	-2.800839	-3.036888	-3.041344	0.487102	0.794011	2.370369	0.057913	13280768000	58.196014	210.896606	2.611757	47	2.209501	77	0.896091
POM-AEP	36	0111261B.RAW	sediert (vor ROC2)	4035	1999	-1	0.689229	0.689229	-1	0.747081	0.747081	-1	0.859286	0.859286	-1	0.092865	0.21252	0.604892	0.357523	0.642084	0.467913	0.171349	-0.090352	-0.274796	-0.403069	-0.43361	0.081028	1.64018	0.10387	3.563319	0.006489	-0.054019	-0.076746	0.141757	-0.026908	-0.216698	-0.416496	-0.806626	-0.516342	0.452249	-0.230197	500101728	1.42487	17.430674	0.490635	42	1.004277	76	0.272905
POM-AEP	36	0111261B.RAW	wach (ROC2 +15 DS)	4068	999	-1	0.855943	-1	-1	1.396729	-1	-1	1.602617	-1	-1	0.751605	-0.300706	-0.873781	-1.067442	-3.208448	-3.099918	-2.356994	-1.779814	-0.902288	0.106896	0.828414	0.536519	32.419811	0.701876	149.639404	2.819104	3.749968	4.40905	-2.680515	-3.300569	-3.497399	-3.378154	1.030871	1.722945	0.465459	0.790253	21368373248	88.044365	400.306915	4.40905	48	1.511491	69	2.162468
POM-AEP	37	0111271B.RAW	sediert (vor ROC1)	88	999	0.70708	0.711839	0.711839	-1	0.797797	0.797797	-1	0.880732	0.880732	-1	0.227627	0.912725	0.58828	-1.113602	0.064573	0.86906	1.475498	1.590042	1.210433	0.748288	0.372146	0.530891	10.329434	0.467807	58.733418	-1.309941	-1.885396	-2.388365	0.235847	0.970896	1.482779	1.703537	0.812116	0.24684	0.227638	-0.23298	13774217216	17.900448	194.727356	1.015898	38	1.728058	61	0.783977
POM-AEP	37	0111271B.RAW	wach (ROC1 +15 DS)	120	1999	-1	0.671808	-1	-1	1.111022	-1	-1	1.272874	-1	-1	0.911504	-0.713971	1.065353	-2.69931	-2.213728	-1.485133	-0.710791	0.352687	1.653525	2.605635	2.93547	0.603911	35.172005	1.829261	707.652283	2.13152	1.00721	-0.210397	-3.592121	-2.769986	-1.976671	-1.131654	3.565741	5.273056	-3.006863	9.802925	2.85E+11	177.024338	1996.912354	3.065007	43	5.273056	66	9.598862
POM-AEP	37	0111271B.RAW	wach (vor LOC2)	123	999	-1	0.872914	-1	-1	1.328656	-1	-1	1.478692	-1	-1	0.684341	0.370913	2.365983	-3.635501	-2.800118	-2.065056	-1.401057	-0.252619	1.247623	2.677642	3.626313	-0.745312	55.516174	1.762511	892.744507	4.733239	3.207177	1.336047	-5.800859	-4.90019	-3.821472	-2.606997	4.637534	6.624969	-3.613171	9.031647	3.38E+11	273.559052	2490.875977	5.74977	44	6.624969	66	8.325061
POM-AEP	37	0111271A.RAW	wach (vor LOC1)	150	1999	-1	-1	-1	-1	-1	-1	-1	-1	-1	-1	0.667206	-0.07122	0.368677	-3.156096	-1.814978	-0.163913	1.342116	2.401938	2.860809	2.673369	1.810308	0.032058	39.602894	0.677433	116.214806	0.348518	-0.550214	-1.386437	-0.684813	0.278746	1.242947	2.150857	0.971251	-0.561281	-0.132814	0.563904	13711834112	10.658169	146.864594	1.440428	41	2.741758	61	0.768832
POM-AEP	37	0111271B.RAW	sediert (LOC2 +15)	155	1999	0.625133	0.612472	0.612472	-1	0.636571	0.636571	-1	0.637271	0.637271	-1	0.401353	0.350231	-1.230626	-2.117477	-1.223908	-0.883876	-0.1088	1.241197	2.865896	4.336502	4.778049	1.341867	61.601372	1.096803	319.825592	-1.941656	-3.134717	-4.444545	-1.171911	0.825034	2.854099	4.600224	4.129015	1.549854	2.467535	0.565782	65881464832	90.572121	917.566406	2.792771	39	6.219512	61	2.497574
POM-AEP	37	0111271A.RAW	sediert (LOC1 +15 DS)	183	999	-1	0.502127	-1	-1	0.517614	-1	-1	0.523189	-1	-1	0.225949	0.14069	0.135716	-0.222357	-0.197894	-0.024325	0.141308	0.243666	0.21218	0.116887	-0.066641	0.198443	0.309253	0.249397	10.483275	0.135759	0.052486	-0.053578	-0.463966	-0.551278	-0.694479	-0.798506	0.485736	1.09238	0.050511	-0.33482	3155304448	3.20703	19.582811	0.415863	42	1.145923	67	0.496722
POM-AEP	37	0111271B.RAW	sediert (vor ROC2)	4070	1999	-1	0.810352	-1	-1	1.072942	-1	-1	1.261298	-1	-1	0.472696	0.473756	0.935484	-0.227716	-0.817711	-0.676262	-0.222901	0.417653	1.043116	1.105978	0.767131	0.023928	5.401872	0.224726	14.481885	0.544778	0.022445	-0.560839	-1.12293	-0.849881	-0.65708	-0.538684	-0.364752	0.237014	0.273137	-0.196953	2864707328	3.619647	76.575134	1.629618	41	1.639992	72	0.847385
POM-AEP	37	0111271B.RAW	wach (ROC2 +15 DS)	4103	999	-1	-1	-1	-1	-1	-1	-1	-1	-1	-1	0.82319	-0.42388	2.007543	-2.316193	0.990573	2.433222	2.643214	1.600902	0.262462	-1.142931	-2.177605	-1.001546	33.14616	1.347573	453.24472	0.693817	0.494101	0.562528	-0.036462	-0.62287	-1.350941	-1.942514	0.714552	2.823788	-2.839395	-2.347459	95307186176	29.086746	661.573669	0.494101	47	3.976655	68	2.682862
POM-AEP	38	0111272A.RAW	wach (vor LOC1)	280	1999	-1	0.801363	-1	-1	1.238255	-1	-1	1.460335	-1	-1	0.316637	-0.293596	-0.638549	0.509157	-2.537429	-2.900133	-2.276737	-1.100006	0.213135	0.920998	1.077771	-1.091524	25.242723	0.80038	157.525818	1.078929	1.0468	0.809174	-3.71743	-3.689017	-3.213938	-2.387666	2.981693	3.812568	-6.623812	0.926063	66007097344	114.531761	699.257202	0.928429	41	3.982332	68	2.367701
POM-AEP	38	0111272A.RAW	sediert (LOC1 +15 DS)	315	1999	0.614382	0.551415	0.551415	0.551415	0.570037	0.570037	0.570037	0.582892	0.582892	0.582892	0.070849	0.231203	1.293441	-0.220489	-0.196922	-0.120923	-0.072515	-0.109642	-0.215206	-0.302294	-0.30614	-0.072874	2.082469	0.149988	7.055733	1.411716	1.237154	0.995908	-0.853717	-1.066311	-1.270666	-1.468434	-0.981695	-0.249906	0.091528	0.156239	1703250688	11.211035	83.392242	1.49176	45	1.436825	73	0.489218
POM-AEP	38	0111272A.RAW	sediert (vor ROC1)	1125	1999	0.423722	0.422865	0.422865	0.422865	0.452752	0.452752	0.452752	0.465497	0.465497	0.465497	0.12173	-0.061468	0.531787	-0.189477	-0.062711	0.021052	0.105118	0.135201	0.126496	0.101232	0.07839	0.007138	0.388627	0.1859	6.074227	0.260311	0.164205	0.027013	-0.042303	0.017483	0.049206	0.039538	-0.030611	0.106021	-0.090183	0.196772	1377583616	0.160564	19.941826	0.347464	45	0.243816	69	0.393909
POM-AEP	38	0111272A.RAW	wach (vor LOC2)	1150	1999	-1	-1	-1	-1	-1	-1	-1	-1	-1	-1	0.397615	0.80082	-0.913852	0.341783	-0.176321	0.295126	0.211472	-0.403125	-1.231661	-1.95892	-1.97707	-0.552047	11.48659	0.445676	80.672272	-0.048752	0.745951	1.718597	0.142427	-1.003133	-2.105368	-3.027874	-0.932307	0.967148	-0.405277	-1.146391	15418365952	21.422585	238.275513	2.861076	50	2.313483	71	2.559767
POM-AEP	38	0111272A.RAW	wach (ROC1 +15 DS)	1158	999	-1	0.511472	-1	-1	0.766676	-1	-1	0.931945	-1	-1	0.547487	0.532725	-2.127545	-0.530506	-3.308719	-3.03341	-2.658033	-2.473612	-2.077143	-1.312948	-0.157659	-1.678966	47.306911	0.78156	234.82666	3.441829	4.251286	4.711802	-4.532463	-5.410049	-5.771502	-5.425635	2.364135	2.701359	3.529276	-4.563707	59401592832	210.849991	1030.72876	4.251286	47	1.646847	68	3.529276
POM-AEP	38	0111272A.RAW	sediert (LOC2 +15)	1183	999	-1	0.670534	0.670534	-1	0.734928	0.734928	-1	0.826174	0.826174	-1	0.404059	-1.599504	-0.5873	-0.325152	-4.555936	-4.245404	-2.833914	-1.116106	-0.038641	0.088909	-0.208244	1.291296	52.786034	0.760074	187.716354	4.872384	5.419044	5.552352	-4.204738	-5.057625	-5.219047	-4.756194	-0.106544	-0.281146	3.165974	-0.402028	23841824768	187.329407	539.846802	5.419044	47	3.485872	77	2.028316
POM-AEP	38	0111272B.RAW	sediert (vor ROC2)	2470	1999	0.70113	0.699886	0.699886	0.699886	0.713745	0.713745	0.713745	0.737889	0.737889	0.737889	0.05055	0.041441	0.804201	0.676922	0.380339	0.062038	-0.236789	-0.427643	-0.471595	-0.442187	-0.364102	0.023894	2.045207	0.07673	4.425247	0.118964	0.257756	0.408533	0.203176	-0.074465	-0.364879	-0.628304	-0.600161	-0.098888	-0.386872	0.390137	776327872	1.494067	19.671633	0.664689	50	0.866938	72	0.417309
POM-AEP	38	0111272B.RAW	wach (ROC2 +15 DS)	2503	999	-1	0.825789	-1	-1	1.496629	-1	-1	1.670096	-1	-1	0.715972	2.121831	-1.988991	4.831183	1.937689	-0.224731	-1.881385	-2.735562	-2.900878	-2.689893	-2.370812	-2.928945	76.476723	1.327067	587.193237	-3.235523	-1.948648	-0.371476	0.128845	-1.179569	-2.062097	-2.332422	1.860179	2.043793	-4.582759	-0.687163	1.14E+11	54.615475	1057.747803	1.804778	35	2.627244	52	1.607282
POM-AEP	39	0111281A.RAW	wach (vor LOC1)	215	1999	-1	-1	-1	-1	-1	-1	-1	-1	-1	-1	0.385399	0.562232	-4.447675	0.178967	-8.919819	-8.965733	-6.998426	-4.701617	-2.673056	-0.685987	1.03951	-0.407071	260.022736	0.819354	438.720367	7.084083	9.06786	10.385487	-7.098885	-8.536037	-9.064407	-8.609216	0.880642	2.190454	-0.718828	2.106103	12127109120	530.334839	1155.80835	10.385487	48	2.872691	71	1.997975
POM-AEP	39	0111281A.RAW	sediert (LOC1 +15 DS)	248	999	-1	0.582921	0.582921	-1	0.634799	0.634799	-1	0.680229	0.680229	-1	0.241857	-0.12511	-1.833252	0.673239	-3.538099	-3.819728	-3.201626	-2.386748	-1.476498	-0.608863	0.090018	0.017222	49.444317	0.34798	80.683937	3.024632	3.960214	4.6553	-2.910523	-3.844133	-4.347039	-4.27823	-0.54685	0.210136	0.247869	0.450249	3966469632	107.559387	266.508423	4.6553	48	1.795659	73	0.565318
POM-AEP	39	0111281A.RAW	sediert (vor ROC1)	593	999	-1	0.492384	0.492384	-1	0.552846	0.552846	-1	0.5964	0.5964	-1	0.068484	0.095707	-0.434428	2.144315	-2.823557	-3.989133	-3.936285	-3.066343	-1.882134	-0.677655	0.319076	-0.564118	58.000107	0.3979	92.798317	2.729583	3.56987	4.1222	-3.155689	-3.974751	-4.387554	-4.361871	0.594894	1.475262	-0.24983	0.260226	2406402816	103.881119	234.171249	4.1222	48	1.83044	70	0.623164
POM-AEP	39	0111281A.RAW	wach (ROC1 +15 DS)	625	1999	-1	0.533201	0.533201	-1	0.733926	0.733926	-1	0.875601	0.875601	-1	0.549335	1.648311	-0.179303	3.812747	-5.728303	-7.997032	-7.827361	-5.954057	-3.762298	-1.482199	0.099391	-0.755824	227.7034	0.648732	428.654205	6.689784	8.601022	9.884768	-6.226263	-8.290523	-9.432602	-9.376962	1.767407	3.525627	0.785841	-0.21446	25722818560	517.057251	1152.09375	9.884768	48	2.72414	69	1.172817
POM-AEP	39	0111281A.RAW	wach (vor LOC2)	650	1999	-1	0.553129	0.553129	-1	0.743575	0.743575	-1	0.867145	0.867145	-1	0.336869	1.110723	-0.87659	3.40588	-3.371463	-5.284134	-5.845667	-5.103699	-3.336851	-1.192876	0.806541	1.250487	127.882294	0.879097	305.668976	3.702628	4.976227	5.9841	-3.694049	-4.850429	-5.32451	-4.949142	0.197626	-0.479914	2.053742	-0.576838	30456842240	169.11879	557.042603	5.9841	48	2.674765	78	1.407678
POM-AEP	39	0111281A.RAW	sediert (LOC2 +15)	683	999	-1	0.67694	0.67694	-1	0.735218	0.735218	-1	0.80681	0.80681	-1	0.236846	0.499979	-2.279541	3.357411	-2.862183	-4.087964	-3.996335	-3.474284	-2.633364	-1.442888	-0.168361	0.934622	79.581772	0.663202	194.615677	0.87477	2.005119	3.134594	-1.955882	-2.910082	-3.691503	-4.035382	-0.2865	0.956505	-0.608062	1.576961	11822723072	60.67049	257.483246	4.123691	49	2.221404	70	1.915956
POM-AEP	39	0111281B.RAW	sediert (vor ROC2)	2483	999	0.406217	0.40578	0.40578	0.40578	0.467155	0.467155	0.467155	0.490095	0.490095	0.490095	0.218879	0.356663	-0.04735	1.249853	-2.854369	-3.273589	-2.731259	-1.914978	-1.296678	-0.811083	-0.409581	0.545624	34.487	0.225516	67.724358	2.858188	3.34223	3.644762	-3.301106	-4.172307	-4.750255	-4.925532	-0.016811	1.552922	-0.914918	-0.583633	6973042176	111.344818	290.278625	3.34223	47	2.694484	71	0.497597
POM-AEP	39	0111281B.RAW	wach (ROC2 +15 DS)	2515	1999	-1	-1	-1	-1	-1	-1	-1	-1	-1	-1	0.998707	-1.582997	-3.024398	1.635867	-7.879795	-10.057162	-10.098424	-7.861426	-4.172817	0.276754	4.085416	2.02513	379.627533	1.500909	839.48877	8.033579	9.236748	9.68562	-11.211045	-12.374419	-12.185667	-10.421128	6.176031	7.231265	-2.624632	0.99895	67349012480	877.892456	1759.381592	8.033579	46	6.891031	67	3.335302
POM-AEP	40	0111282A.RAW	wach (vor LOC1)	358	999	-1	0.487644	-1	-1	0.643135	-1	-1	0.773492	-1	-1	0.384824	0.811203	-5.117906	-2.870801	-12.427323	-10.827136	-7.009283	-3.013729	-0.224173	1.338678	2.085244	-0.893914	371.959991	1.098894	582.719727	9.7736	11.869546	12.998199	-8.089158	-9.639701	-10.084652	-9.46651	-1.273878	-0.215292	3.319019	-0.802628	12917374976	768.365112	1718.477539	12.998199	48	4.662617	76	1.274673
POM-AEP	40	0111282A.RAW	sediert (LOC1 +15 DS)	390	1999	-1	0.43566	-1	-1	0.56769	-1	-1	0.660215	-1	-1	0.262903	-0.021563	-4.142913	0.1903	-7.254498	-7.255264	-5.87166	-4.016218	-2.464824	-1.050378	0.258483	-1.745406	183.365295	0.637879	356.475891	5.945785	8.082288	9.69868	-5.481743	-7.304492	-8.240924	-8.124705	0.062316	1.575342	-0.304143	0.623777	20255019008	415.036072	1065.645386	9.69868	48	2.722421	71	0.976293
POM-AEP	40	0111282A.RAW	sediert (vor ROC1)	600	1999	-1	0.68217	-1	-1	1.068995	-1	-1	1.304563	-1	-1	0.749511	-1.342714	-1.044268	-0.384935	-2.715497	-2.779288	-1.544626	0.13765	1.557937	1.479611	0.038632	-0.41605	25.335745	1.291493	432.789673	1.762795	2.760357	2.85849	-1.734636	-2.264393	-2.347131	-2.348608	2.224219	4.307771	-1.01353	3.025183	67409326080	71.742424	577.834717	2.443842	49	4.844405	68	2.477387
POM-AEP	40	0111282A.RAW	wach (vor LOC2)	630	1999	-1	0.542147	-1	-1	0.744317	-1	-1	0.826109	-1	-1	0.761088	3.754651	2.624955	-1.563699	-1.786832	-0.762066	0.093635	0.447254	0.210616	-0.344619	-0.870959	1.050428	29.440351	1.52299	373.096954	4.067949	4.143515	4.199605	-0.590042	-1.388623	-2.361827	-3.200804	-2.446349	-1.164956	3.310753	-4.859472	58995060736	111.370689	832.838989	4.199605	48	3.310753	80	4.123037
POM-AEP	40	0111282A.RAW	wach (ROC1 +15 DS)	635	1999	-1	0.572858	-1	-1	0.761777	-1	-1	0.903418	-1	-1	0.786163	3.604035	1.906083	-2.653732	-2.427169	-1.198897	-0.187343	0.435168	0.652807	0.429072	0.08522	1.781973	35.010437	1.707112	420.177216	4.39743	3.738427	3.067225	-3.234317	-3.394768	-3.606001	-3.435574	0.250711	1.295913	0.854134	-3.27462	96104161280	102.707672	1017.222839	4.666607	45	1.215089	75	4.930583
POM-AEP	40	0111282A.RAW	sediert (LOC2 +15)	663	999	-1	0.624001	0.624001	-1	0.713666	0.713666	-1	0.796735	0.796735	-1	0.746308	3.343363	0.611576	-0.151615	1.444968	1.62539	1.099292	0.158004	-0.442134	-0.468645	-0.234151	0.41051	18.176779	1.389627	403.929657	0.949779	0.626243	0.67851	3.314758	3.100879	2.462896	1.690729	-7.519713	-8.396676	1.13609	1.712535	1.39E+11	162.555862	1280.349854	2.063346	52	7.256933	76	1.712535
POM-AEP	40	0111282C.RAW	sediert (vor ROC2)	4843	999	-1	0.747325	0.747325	-1	0.858424	0.858424	-1	0.905506	0.905506	-1	0.195889	0.047823	0.133452	-0.070839	-0.434161	-0.458726	-0.337653	-0.204888	-0.146876	-0.084136	0.036254	0.325683	0.716064	0.361886	21.536247	0.567241	0.553054	0.48527	-0.711707	-0.657783	-0.580741	-0.556797	0.139552	0.375298	-0.687999	0.655699	3029977856	3.513211	85.697815	0.567241	46	0.732615	70	0.755023
POM-AEP	40	0111282C.RAW	wach (ROC2 +15 DS)	4875	1999	-1	0.946806	-1	-1	1.436871	-1	-1	1.701822	-1	-1	0.888584	1.258641	1.377508	2.037626	-0.675688	-1.555541	-1.471309	-0.722674	0.540422	1.411752	1.584169	-2.036187	22.13765	1.083714	342.737183	-0.308554	-0.92639	-1.395581	-0.971208	-0.588703	-0.116224	0.388339	0.496283	-1.176821	2.674829	0.852602	1.42E+11	13.86803	972.705017	2.570652	41	1.250944	61	4.747766
[truncated: 156 more columns]
